# Supplementary material for: Targeting COPA to Enhance Erdafitinib Sensitivity in FGFR‐Altered Bladder Cancer
Source: Adv Sci (Weinh). 2025 Mar 20;12(18):2413209. doi: 10.1002/advs.202413209 (PMC12079435; doi:10.1002/advs.202413209)
Supplement: Supplementary file 2 — Supplemental Table 1 [file ADVS-12-2413209-s001.xlsx]

## Sheet: Sheet1
Supplementary Table 1 The sequences of oligonucleotides and primers used in this work.
shRNA oligonucleotides
sh-scramble-F	CCGGCAACAAGATGAAGAGCACCAACTCGAGTTGGTGCTCTTCATCTTGTTGTTTTTGGTACC
sh-scramble-R	AATTGGTACCAAAAACAACAAGATGAAGAGCACCAACTCGAGTTGGTGCTCTTCATCTTGTTG
sh-LRPPRC#1-F	CCGGCCTCAAAGGAATGCAAGAATTCTCGAGAATTCTTGCATTCCTTTGAGGTTTTTG
sh-LRPPRC#1-R	AATTCAAAAACCTCAAAGGAATGCAAGAATTCTCGAGAATTCTTGCATTCCTTTGAGG
sh-LRPPRC#2-F	CCGGCGCAGCTTTAAGAGGTGAAATCTCGAGATTTCACCTCTTAAAGCTGCGTTTTTG
sh-LRPPRC#2-R	AATTCAAAAACGCAGCTTTAAGAGGTGAAATCTCGAGATTTCACCTCTTAAAGCTGCG
sh-ID3#1-F	CCGGGCCCACTTGACTTCACCAAATCTCGAGATTTGGTGAAGTCAAGTGGGCTTTTTG
sh-ID3#1-R	AATTCAAAAAGCCCACTTGACTTCACCAAATCTCGAGATTTGGTGAAGTCAAGTGGGC
sh-ID3#2-F	CCGGCGCTGAGCTTGCTGGACGACACTCGAGTGTCGTCCAGCAAGCTCAGCGTTTTTG
sh-ID3#2-R	AATTCAAAAACGCTGAGCTTGCTGGACGACACTCGAGTGTCGTCCAGCAAGCTCAGCG
sh-p21-F	CCGGTCACTGTCTTGTACCCTTGTCTCGAGACAAGGGTACAAGACAGTGATTTTTTG
sh-p21-R	AATTCAAAAAATCACTGTCTTGTACCCTTGTCTCGAGACAAGGGTACAAGACAGTGA
sh-p16-F	CCGGGCTCTGAGAAACCTCGGGAAACTCGAGTTTCCCGAGGTTTCTCAGAGCTTTTTTG
sh-p16-R	AATTCAAAAAAGCTCTGAGAAACCTCGGGAAACTCGAGTTTCCCGAGGTTTCTCAGAGC
sgRNA oligonucleotides
sg-COPA#1-F	CACCGTCATATCGGCCCATCTACCG
sg-COPA#1-R	AAACCGGTAGATGGGCCGATATGAC
sg-COPA#2-F	CACCGCGATTAGGATAGCCATACA
sg-COPA#2-R	AAACTGTATGGCTATCCTAATCGC
Primers for qPCR
GAPDH-F	TGCAACCGGGAAGGAAATG
GAPDH-R	GCCCAATACGACCAAATCAGAG
LRPPRC-F	AGCTTCACCTTATGGACCGTG
LRPPRC-R	AGCTTCTCCACAGGCGTATTC
ID3-F	CCTGACACCTCCAGAACGCA
ID3-R	AGGCCACAAGTTCACAGTCCT
MTUS1-F	GCACATGGCAATCTCAAGGCAG
MTUS1-R	GTCATCTGGGTGAAATGCTGGG
RHOBTB3-F	ATGTGTCTCCTGATCTGTGCCG
RHOBTB3-R	TCAGAGTGGTGAAACTTGGCCT
KRT81-F	TGGCTCTGAAGAAGGATGTGGA
KRT81-R	TCATACTGTGCCTTAATCTCGGC
PALLD-F	GCTGCACCTCGATTCATCCAA
PALLD-R	TCCCTTCACAGAACCATCTGACT
p15-F	AGGAAAAGCCCGGAGCTAAC
p15-R	CCATCATCATGACCTGGATCG
p16-F	AAGGTCCCTCAGACATCCCC
p16-R	AAACTACGAAAGCGGGGTGG
p21-F	GGCAGACCAGCATGACAGATTTC
p21-R	AGATGTAGAGCGGGCCTTTGAG
Primers for MeRIP-qPCR
ID3-F	AACTTCGCCCTGCCCACTT
ID3-R	CTAGCTCTGGCTCTTCAGGC
Primers for plasmid construction
3*Flag C1-F	CGGGGTACCGCCACCATGTTAACCAAATTCGAGAC
3*Flag C1-R	CCGGAATTCCTTAAACACAATCATACCACCATC
3*Flag C2-F	CGGGGTACCGCCACCATGCTGGAACGGGAACGGCCAGC
3*Flag C2-R	CCGGAATTCTAAGCCATGGGTAGCAGCTGTGAGA
3*Flag C3-F	CGGGGTACCGCCACCATGGATGAAGAAGCTGAGAGCCTAAA
3*Flag C3-R	CCGGAATTCGCGAAACTGCAGAGGACTGATCC
3*Flag L1-F	CCGGAATTCCGGGCCACCATGGCAGCCCTGCTGAGATC
3*Flag L1-R	CGGGGTACCCCGATCTGGAATATATCTTCTTTCACATGTAACTTTTTCC
3*Flag L2-F	CCGGAATTCCGGGCCACCATGGCAATGAACCTCATTTTACTTT
3*Flag L2-R	CGGGGTACCCCGAGTAACCATGTCGGATTCAT
3*Flag L3-F	CCGGAATTCCGGGCCACCATGGGTGGCTATGCAGCTTTAATA
3*Flag L3-R	CGGGGTACCCCGAGCATTAAACACAATGTTTTGC
3*Flag L4-F	CCGGAATTCCGGGCCACCATGGAAACCTACAGCAATCTCAT
3*Flag L4-R	CGGGGTACCCCGAGAAGAGTTTTCCCTCAATTTT
