# Supplementary material for: Targeting COPA to Enhance Erdafitinib Sensitivity in FGFR‐Altered Bladder Cancer
Source: Adv Sci (Weinh). 2025 Mar 20;12(18):2413209. doi: 10.1002/advs.202413209 (PMC12079435; doi:10.1002/advs.202413209)
Supplement: Supplementary file 3 — Supplemental Table 2 [file ADVS-12-2413209-s005.xlsx]

## Sheet: Sheet1
Supplementary Table 2 The negatively selected genes upon erdafitinib treatment (P < 0.05 and log2FC < -1)
id	num	neg|score	neg|p-value	neg|fdr	neg|rank	neg|goodsgrna	neg|lfc
COPA	6	3.2229e-06	2.3504e-05	0.492574	1	5	-2.0425
ARL17B	1	4.6635e-05	4.5411e-05	0.492574	4	1	-5.7086
VIPR1	6	3.2232e-05	0.00019602	0.688738	3	5	-1.278
MIF	6	4.7894e-05	0.00027361	0.688738	5	4	-1.8052
CBX4	6	5.3077e-05	0.00029597	0.688738	6	5	-1.3039
FCHO2	6	5.5093e-05	0.00030647	0.688738	7	4	-1.4562
PLP2	6	8.6214e-05	0.00046803	0.688738	9	4	-1.9065
TMEM9	6	8.6622e-05	0.00046849	0.688738	10	3	-1.2477
CPA6	6	9.2043e-05	0.0005018	0.688738	11	5	-1.0458
SAFB	6	0.00011377	0.00061818	0.688738	12	5	-1.037
F10	6	0.000115	0.00062594	0.688738	13	3	-1.0225
PSMB9	6	0.00011529	0.00062777	0.688738	14	6	-1.0041
OTOG	6	0.00013494	0.00072909	0.688738	16	4	-1.243
hsa-mir-593	3	0.0002504	0.00073137	0.688738	30	3	-1.4922
STK11IP	6	0.00014641	0.00079435	0.688738	17	3	-1.1999
KRTAP10-4	6	0.00017805	0.00097189	0.688738	19	4	-1.1897
hsa-mir-6513	4	0.00025942	0.0010016	0.688738	33	3	-2.6505
PINLYP	6	0.00021382	0.0011554	0.688738	21	4	-1.415
LMO3	6	0.00021695	0.0011722	0.688738	22	5	-1.4054
GH2	6	0.00021925	0.0011832	0.688738	23	5	-1.6263
hsa-mir-33b	4	0.00031267	0.0011992	0.688738	41	3	-1.9254
hsa-mir-6784	3	0.00041211	0.0012056	0.688738	63	3	-3.6429
hsa-mir-4472-2	4	0.00031865	0.0012229	0.688738	44	3	-1.122
SFSWAP	6	0.00022846	0.0012243	0.688738	25	5	-1.6697
NAPG	4	0.00032315	0.0012421	0.688738	45	4	-1.1275
hsa-mir-20b	4	0.00033037	0.0012695	0.688738	48	3	-2.1044
hsa-mir-3911	4	0.0003428	0.0013142	0.688738	51	3	-2.4483
SLCO4A1	6	0.00024803	0.0013297	0.688738	28	4	-1.6392
GUF1	6	0.00024937	0.001337	0.688738	29	5	-1.2947
NRARP	6	0.00025375	0.0013607	0.688738	31	5	-1.343
ZNF598	6	0.00027556	0.0014808	0.688738	35	4	-1.3629
APPL1	6	0.00027852	0.001499	0.688738	36	3	-1.3622
RNF169	6	0.00028524	0.0015314	0.688738	37	5	-1.0103
NDUFB10	6	0.00031394	0.0016743	0.688738	42	5	-1.8347
SYCE1	6	0.0003152	0.0016784	0.688738	43	5	-1.5157
DNAJB8	6	0.00032889	0.0017491	0.688738	47	4	-1.4232
hsa-mir-548am	3	0.00062092	0.0018016	0.688738	83	3	-2.1244
hsa-mir-566	3	0.00062687	0.0018171	0.688738	84	3	-3.0314
HAS3	6	0.00036831	0.0019486	0.688738	54	5	-1.6147
PGLYRP2	6	0.00036915	0.0019527	0.688738	56	4	-1.4463
MSRB1	6	0.0004003	0.0021079	0.688738	62	4	-1.4314
UPP2	6	0.00041345	0.0021859	0.688738	64	4	-1.4954
GOLGA8B	3	0.00077673	0.002237	0.688738	99	3	-2.7095
OGG1	6	0.0004347	0.0022858	0.688738	69	6	-1.0695
PRRX2	6	0.00045897	0.0023922	0.688974	71	5	-1.0276
hsa-mir-4538	4	0.00064592	0.0024072	0.688974	85	3	-1.9272
hsa-mir-519e	3	0.00089168	0.0025451	0.688974	109	3	-1.3768
PBK	6	0.00049945	0.0025597	0.688974	73	4	-1.3201
CASP2	6	0.00050287	0.0025725	0.688974	74	5	-1.1094
KCNRG	6	0.00054268	0.0027327	0.706212	77	3	-1.0891
NR3C2	6	0.00058835	0.0029412	0.725079	80	5	-1.1505
PRAF2	6	0.00061151	0.003032	0.73907	82	5	-1.5178
FAAH	6	0.00065016	0.0031836	0.756726	86	3	-1.2977
hsa-mir-4745	3	0.0011212	0.0031849	0.756726	125	3	-1.0567
SKAP2	6	0.00072799	0.0035208	0.779776	93	4	-1.1749
TCF3	6	0.00075247	0.0036272	0.779776	96	4	-1.1139
FOXO3	6	0.00075331	0.0036304	0.779776	97	5	-1.2264
PKD2	6	0.00078188	0.0037513	0.787843	101	4	-1.4006
HMX1	6	0.00081749	0.003896	0.79745	103	4	-1.3731
USP18	6	0.00082574	0.0039339	0.797585	105	4	-1.3259
ACRV1	6	0.0009099	0.0042917	0.823476	110	4	-1.1115
TMEM120B	6	0.00091999	0.0043273	0.823476	113	5	-1.277
TRIM68	6	0.00095131	0.0044496	0.824257	114	5	-1.1069
ATG4C	6	0.00095801	0.0044752	0.824257	116	4	-1.2788
hsa-mir-4760	3	0.001589	0.0044834	0.824257	169	2	-1.2084
HAUS8	6	0.0010079	0.0046728	0.832448	118	4	-1.0907
hsa-mir-2054	2	0.002404	0.0046819	0.832448	240	2	-1.1321
WDR54	6	0.0010149	0.0047015	0.832448	119	4	-1.1013
SRSF4	5	0.0010564	0.0047198	0.832448	122	5	-1.0139
RAD9B	6	0.0010327	0.0047723	0.834917	120	4	-1.3141
HTN3	2	0.0025525	0.0049797	0.837793	255	2	-1.7191
hsa-mir-6833	4	0.0013851	0.0050584	0.837793	151	3	-1.2085
SRSF8	6	0.001224	0.0055427	0.837793	131	4	-1.0461
PPAP2B	6	0.0012683	0.0057225	0.837793	138	4	-1.297
NonTargetingControlGuideForHuman_0895	1	0.005787	0.0057458	0.837793	477	1	-4.6776
hsa-mir-943	4	0.0015848	0.0057531	0.837793	168	3	-1.6759
NKD1	6	0.0013171	0.0059192	0.837793	142	5	-1.08
PTPN4	6	0.0013316	0.0059749	0.837793	145	4	-1.1497
MOB4	3	0.0021774	0.0060899	0.837793	227	2	-2.5458
TTC1	5	0.0013967	0.0062022	0.843719	152	3	-1.6184
LY9	6	0.001413	0.0062921	0.845221	154	5	-1.1458
CCT3	6	0.0014187	0.0063117	0.845221	155	4	-1.1452
hsa-mir-4751	4	0.0017908	0.0064632	0.847842	185	3	-2.2777
RPL3	6	0.0014986	0.006617	0.847842	159	4	-1.0207
PECAM1	6	0.0015541	0.0068457	0.847842	163	5	-1.096
C6orf15	6	0.0015748	0.0069347	0.847842	165	5	-1.1098
hsa-mir-4420	4	0.0019863	0.0071496	0.847929	207	2	-1.5878
ECT2L	5	0.0016499	0.0072614	0.847929	174	3	-1.4702
hsa-mir-765	4	0.0020471	0.0073714	0.847929	212	4	-1.4753
SRM	6	0.0017154	0.0075152	0.847929	179	4	-1.0766
hsa-mir-5090	4	0.0021381	0.0076978	0.847929	223	4	-1.1999
PRKACA	6	0.0017651	0.0077124	0.847929	182	4	-1.1586
NHP2L1	6	0.0017745	0.0077457	0.847929	183	4	-1.2083
SIM1	6	0.001803	0.0078538	0.847929	186	4	-1.1413
PUM2	6	0.0018158	0.0079168	0.847929	188	5	-1.3423
LSM3	6	0.0018393	0.0080113	0.847929	190	4	-1.2608
SOSTDC1	6	0.001885	0.0082025	0.847929	194	4	-1.0073
PDZK1IP1	6	0.0018851	0.008203	0.847929	195	4	-1.1028
RNF150	6	0.0019132	0.0083253	0.847929	201	4	-1.0411
hsa-mir-4640	3	0.0031044	0.0086028	0.856263	297	3	-1.3072
UBE2NL	6	0.0020813	0.0089843	0.856263	215	4	-1.0842
hsa-mir-548ai	4	0.0025067	0.0090122	0.856263	252	3	-1.0953
ORAI3	6	0.00213	0.0091733	0.858247	221	4	-1.0375
TMEM164	6	0.0021577	0.0092828	0.858247	224	4	-1.089
AMHR2	6	0.0022023	0.0094594	0.868718	228	5	-1.2498
hsa-mir-4724	4	0.0029922	0.010661	0.889842	286	4	-1.0131
hsa-mir-6778	4	0.0029997	0.010685	0.889842	287	3	-1.3304
GAPDH	6	0.0026057	0.011084	0.889842	263	4	-1.1146
ZHX1	6	0.0026078	0.011092	0.889842	264	5	-1.1024
ZNF816-ZNF321P	2	0.0057575	0.011111	0.889842	474	2	-2.5863
hsa-mir-6814	4	0.0031368	0.011159	0.889842	298	3	-1.3301
hsa-mir-3119-1	4	0.0031483	0.011206	0.889842	299	3	-1.4768
FAM53A	5	0.0028783	0.011239	0.889842	278	3	-1.2558
hsa-mir-635	4	0.0032181	0.01145	0.891348	303	3	-1.1477
MC2R	6	0.0026982	0.011453	0.891348	268	4	-1.0369
hsa-mir-4460	4	0.0032273	0.011484	0.891348	304	4	-1.6313
hsa-mir-136	4	0.0032391	0.011521	0.891348	305	3	-1.1073
hsa-mir-27b	4	0.0032571	0.011585	0.891348	308	4	-1.0185
SPATA31A5	2	0.0060534	0.011671	0.891348	497	1	-2.0935
FAR1	6	0.0029766	0.012492	0.912475	285	4	-1.029
hsa-mir-1268a	3	0.0046039	0.012712	0.915408	405	2	-1.8857
hsa-mir-216a	4	0.0036239	0.012835	0.915408	326	3	-1.6081
SLC44A3	6	0.0030666	0.012851	0.915408	291	4	-1.1257
RAB33B	6	0.0031014	0.012996	0.915408	296	5	-1.0344
hsa-mir-7705	2	0.0068309	0.01311	0.920424	549	2	-2.3531
NonTargetingControlGuideForHuman_0849	1	0.013516	0.013429	0.930835	948	1	-2.4999
IL17RE	6	0.0033384	0.013872	0.931686	311	4	-1.1328
RAB25	5	0.0038437	0.014252	0.931686	351	4	-1.2022
KRT17	5	0.0039331	0.014542	0.931686	360	3	-1.0066
CYP2W1	6	0.0035438	0.014667	0.931686	321	4	-1.0314
WDFY1	6	0.0035682	0.014761	0.931686	324	5	-1.1286
hsa-mir-3929	1	0.015203	0.015118	0.931686	1049	1	-1.97
hsa-mir-3139	4	0.0043255	0.015209	0.931686	386	3	-1.2497
hsa-mir-6767	4	0.0043712	0.015357	0.931686	387	3	-1.552
PCNA	6	0.0038371	0.015782	0.931686	350	4	-1.0558
hsa-mir-3611	1	0.015962	0.01588	0.931686	1098	1	-3.3778
hsa-mir-548an	3	0.006364	0.017355	0.934219	519	3	-1.5501
PLN	1	0.018162	0.018117	0.951269	1203	1	-1.9423
hsa-mir-4716	3	0.0069383	0.018887	0.961993	559	2	-1.6226
NonTargetingControlGuideForHuman_0410	1	0.01965	0.019651	0.966671	1294	1	-2.9695
hsa-mir-1206	1	0.019892	0.019883	0.967943	1307	1	-1.9891
hsa-mir-217	4	0.0057682	0.019989	0.967943	475	3	-1.3831
hsa-let-7a-2	4	0.0060741	0.020843	0.971982	499	2	-1.2497
hsa-mir-4499	3	0.0077627	0.021008	0.971982	615	2	-1.6368
CCDC120	6	0.0052682	0.0212	0.971982	448	4	-1.0187
KMT2C	3	0.0079157	0.021423	0.971982	626	2	-1.6124
KRR1	6	0.0056325	0.022583	0.983043	463	4	-1.0008
hsa-mir-6870	4	0.0068562	0.022721	0.983043	550	3	-1.4855
hsa-mir-6087	3	0.0086262	0.023211	0.983043	665	2	-1.4831
AURKB	5	0.0070863	0.024452	0.983043	571	4	-1.0065
DIMT1	6	0.0061319	0.024477	0.983043	502	4	-1.0283
hsa-mir-1913	4	0.0080919	0.025605	0.983043	635	3	-1.257
PCDHGA5	2	0.014197	0.026623	0.983043	988	2	-1.7436
ZIM2	1	0.026802	0.026732	0.983043	1658	1	-2.2081
hsa-mir-3713	4	0.0087938	0.027227	0.983043	671	3	-1.1122
MBD3L5	1	0.027544	0.027466	0.983043	1701	1	-2.5472
hsa-mir-7856	4	0.0089756	0.027639	0.983043	681	3	-1.0217
TBP	5	0.0084202	0.028489	0.983043	655	4	-1.0318
HIST2H3C	1	0.028583	0.028497	0.983043	1744	1	-2.307
NonTargetingControlGuideForHuman_0949	1	0.030571	0.030453	0.983043	1841	1	-2.1827
hsa-mir-6884	4	0.010497	0.031309	0.983043	774	3	-1.0929
NonTargetingControlGuideForHuman_0285	1	0.031419	0.031317	0.983043	1886	1	-2.1616
DBN1	5	0.0094525	0.031584	0.983043	713	3	-1.0059
hsa-mir-548ae-2	1	0.031725	0.031631	0.983043	1901	1	-1.7824
hsa-mir-548i-3	1	0.034455	0.034384	0.983043	2021	1	-2.0988
hsa-mir-5590	2	0.019082	0.035341	0.983043	1264	2	-1.2535
NonTargetingControlGuideForHuman_0310	1	0.036507	0.036446	0.983043	2131	1	-2.0829
RBAK-RBAKDN	1	0.038313	0.03822	0.983043	2236	1	-1.9984
hsa-mir-517c	1	0.038762	0.038688	0.983043	2271	1	-1.8554
hsa-mir-4719	1	0.039627	0.039548	0.983043	2318	1	-1.1475
hsa-mir-5197	4	0.014962	0.04161	0.983043	1038	3	-1.0468
PCDHGB7	2	0.023358	0.043102	0.983043	1504	1	-1.8005
MAGEA2B	1	0.043205	0.043163	0.983043	2496	1	-1.8434
hsa-mir-3612	4	0.01587	0.043716	0.983043	1091	3	-1.116
NonTargetingControlGuideForHuman_0769	1	0.044053	0.044011	0.983043	2540	1	-1.8328
APOBEC3A_B	2	0.024246	0.044677	0.983043	1543	1	-1.1868
NonTargetingControlGuideForHuman_0713	1	0.045995	0.046002	0.983043	2635	1	-1.7761
hsa-mir-4741	3	0.018249	0.047275	0.983043	1213	2	-1.159
