# Supplementary material for: Targeting COPA to Enhance Erdafitinib Sensitivity in FGFR‐Altered Bladder Cancer
Source: Adv Sci (Weinh). 2025 Mar 20;12(18):2413209. doi: 10.1002/advs.202413209 (PMC12079435; doi:10.1002/advs.202413209)
Supplement: Supplementary file 4 — Supplemental Table 3 [file ADVS-12-2413209-s003.xlsx]

## Sheet: Sheet1
Supplementary Table 3 Overview of COPA expression levels and treatment outcomes of 10 patients with urothelial cancer from EGA database.
Patient number	COPA count	PFS (months)	BOR
M2057	24298	1.4	1.74	PD
M322	9320	3.7	-0.4	PR
M521	11694	8.3	-0.39	PR
MR015	15176	5.8	-0.3	PR
MR086	6407	2.7	-0.25	SD
MR104	6461	3.2	-0.19	SD
MR246	15963	3.4	-0.21	SD
MR410	14628	19.6	-0.46	PR
MR371	11148	19.8	-0.8	PR
MR336	9016	5.6	-0.22	SD
PFS, progression free survival; BOR, best objective response; PD, progressive disease; PR, partial response; SD, stable disease.
