# Supplementary material for: Targeting COPA to Enhance Erdafitinib Sensitivity in FGFR‐Altered Bladder Cancer
Source: Adv Sci (Weinh). 2025 Mar 20;12(18):2413209. doi: 10.1002/advs.202413209 (PMC12079435; doi:10.1002/advs.202413209)
Supplement: Supplementary file 5 — Supplemental Table 4 [file ADVS-12-2413209-s006.xlsx]

## Sheet: Sheet1
Supplementary Table 4 The proteins pulled down by COPA in MS.
Accession	Description	Coverage [%]	# Peptides	# PSMs	# Unique Peptides	# AAs	MW [kDa]	calc. pI	Abundances (Grouped): IG	Abundances (Grouped): IP
A0A804HL40	Leucine-rich PPR motif-containing protein, mitochondrial OS=Homo sapiens OX=9606 GN=LRPPRC PE=1 SV=1	46	56	79	53	1393	157.7	6.18	3.22418e+06	8.00675e+08
P52732	Kinesin-like protein KIF11 OS=Homo sapiens OX=9606 GN=KIF11 PE=1 SV=2	51	53	77	53	1056	119.1	5.64	3.49468e+07	1.23926e+09
P53621	Coatomer subunit alpha OS=Homo sapiens OX=9606 GN=COPA PE=1 SV=2	41	43	56	43	1224	138.3	7.66	1.51092e+07	4.10727e+08
P78527	DNA-dependent protein kinase catalytic subunit OS=Homo sapiens OX=9606 GN=PRKDC PE=1 SV=3	11	39	40	39	4128	468.8	7.12	2.53261e+07	7.418e+07
A0A8I5KWT8	Myosin-9 OS=Homo sapiens OX=9606 GN=MYH9 PE=1 SV=1	30	50	59	38	1981	229	5.64	2.37998e+07	1.85631e+08
H6VRF8	Keratin, type II cytoskeletal 1 OS=Homo sapiens OX=9606 GN=KRT1 PE=3 SV=1	62	44	113	38	644	66	8.12	2.88435e+09	2.03444e+09
A0A1B0GVI3	Keratin, type I cytoskeletal 10 OS=Homo sapiens OX=9606 GN=KRT10 PE=1 SV=2	62	37	97	33	624	63.3	5.26	1.99218e+09	1.53414e+09
P35527	Keratin, type I cytoskeletal 9 OS=Homo sapiens OX=9606 GN=KRT9 PE=1 SV=3	70	34	88	33	623	62	5.24	1.01393e+09	7.01235e+08
P35908	Keratin, type II cytoskeletal 2 epidermal OS=Homo sapiens OX=9606 GN=KRT2 PE=1 SV=2	71	38	86	30	639	65.4	8	9.3225e+08	7.65949e+08
E7EX73	Eukaryotic translation initiation factor 4 gamma 1 OS=Homo sapiens OX=9606 GN=EIF4G1 PE=1 SV=1	19	25	31	25	1436	158.5	5.21	6.84945e+06	1.22039e+08
O75643	U5 small nuclear ribonucleoprotein 200 kDa helicase OS=Homo sapiens OX=9606 GN=SNRNP200 PE=1 SV=2	11	19	20	19	2136	244.4	6.06	216499	2.93895e+07
Q6P2Q9	Pre-mRNA-processing-splicing factor 8 OS=Homo sapiens OX=9606 GN=PRPF8 PE=1 SV=2	9	18	18	18	2335	273.4	8.84	4.67588e+06	33871183
Q08211	ATP-dependent RNA helicase A OS=Homo sapiens OX=9606 GN=DHX9 PE=1 SV=4	17	17	20	17	1270	140.9	6.84	3.33485e+06	5.4416e+07
P13647	Keratin, type II cytoskeletal 5 OS=Homo sapiens OX=9606 GN=KRT5 PE=1 SV=3	41	27	50	16	590	62.3	7.74	1.45348e+08	9.42648e+07
B4E0E1	Poly [ADP-ribose] polymerase OS=Homo sapiens OX=9606 PE=2 SV=1	22	16	23	16	993	111.1	8.87	2.54986e+06	7.92294e+07
P07814	Bifunctional glutamate/proline--tRNA ligase OS=Homo sapiens OX=9606 GN=EPRS1 PE=1 SV=5	15	16	16	16	1512	170.5	7.33	6.02264e+06	2.76673e+07
Q9Y2W1	Thyroid hormone receptor-associated protein 3 OS=Homo sapiens OX=9606 GN=THRAP3 PE=1 SV=2	14	17	18	16	955	108.6	10.15	1.11448e+06	6.73895e+07
P53618	Coatomer subunit beta OS=Homo sapiens OX=9606 GN=COPB1 PE=1 SV=3	20	15	17	15	953	107.1	6.05	4.90153e+06	4.86517e+07
Q9NYF8	Bcl-2-associated transcription factor 1 OS=Homo sapiens OX=9606 GN=BCLAF1 PE=1 SV=2	19	15	17	14	920	106.1	9.98	5.07978e+07	9.10435e+07
P35580	Myosin-10 OS=Homo sapiens OX=9606 GN=MYH10 PE=1 SV=3	13	21	23	12	1976	228.9	5.54	2.04401e+06	1.21219e+07
O75533	Splicing factor 3B subunit 1 OS=Homo sapiens OX=9606 GN=SF3B1 PE=1 SV=3	12	12	12	12	1304	145.7	7.09	2.80813e+06	1.77189e+07
P15924	Desmoplakin OS=Homo sapiens OX=9606 GN=DSP PE=1 SV=3	4	12	16	12	2871	331.6	6.81	1.5895e+07	1.40148e+07
Q00839	Heterogeneous nuclear ribonucleoprotein U OS=Homo sapiens OX=9606 GN=HNRNPU PE=1 SV=6	17	11	15	11	825	90.5	6	8.91364e+06	6.21329e+07
A0A1U9X982	PRRC2A OS=Homo sapiens OX=9606 PE=4 SV=1	8	11	12	11	2157	228.7	9.45	142409	1.58268e+07
B2RBS8	cDNA, FLJ95666, highly similar to Homo sapiens albumin (ALB), mRNA OS=Homo sapiens OX=9606 PE=2 SV=1	17	11	19	11	609	69.3	6.28	6.09265e+08	2.8416e+08
Q9BSV4	SFPQ protein (Fragment) OS=Homo sapiens OX=9606 GN=SFPQ PE=2 SV=2	24	12	12	11	634	68.6	8.82	5.20674e+06	9.38005e+07
O00571	ATP-dependent RNA helicase DDX3X OS=Homo sapiens OX=9606 GN=DDX3X PE=1 SV=3	20	11	13	11	662	73.2	7.18	3.59175e+07	4.09256e+07
H3BUF6	Ataxin-2-like protein OS=Homo sapiens OX=9606 GN=ATXN2L PE=1 SV=1	14	11	11	11	1068	112.6	8.69	2.77899e+06	2.87507e+07
A8MXP9	Matrin-3 OS=Homo sapiens OX=9606 GN=MATR3 PE=1 SV=1	15	10	11	10	895	99.9	6.04	2.60397e+06	1.52309e+07
H0Y938	Coatomer subunit beta' OS=Homo sapiens OX=9606 GN=COPB2 PE=1 SV=2	11	9	9	9	898	101.5	5.82	5.34491e+06	2.64222e+07
P42166	Lamina-associated polypeptide 2, isoform alpha OS=Homo sapiens OX=9606 GN=TMPO PE=1 SV=2	18	9	9	9	694	75.4	7.66		6.73434e+06
Q9NZI8	Insulin-like growth factor 2 mRNA-binding protein 1 OS=Homo sapiens OX=9606 GN=IGF2BP1 PE=1 SV=2	17	9	9	9	577	63.4	9.2	2.08202e+06	2.09241e+07
P08779	Keratin, type I cytoskeletal 16 OS=Homo sapiens OX=9606 GN=KRT16 PE=1 SV=4	39	18	38	8	473	51.2	5.05	1.04131e+08	66512684
A0A7I2V649	Polyadenylate-binding protein 1 OS=Homo sapiens OX=9606 GN=PABPC1 PE=1 SV=1	23	12	13	8	590	65.1	9.36	3.44702e+06	3.71818e+07
Q9Y678	Coatomer subunit gamma-1 OS=Homo sapiens OX=9606 GN=COPG1 PE=1 SV=1	14	10	12	8	874	97.7	5.47	157430	1.3927e+07
Q53HQ7	Elongation factor 1-alpha (Fragment) OS=Homo sapiens OX=9606 PE=2 SV=1	20	8	10	8	462	50.2	8.94	2.11356e+07	5.57141e+07
A1A5C4	RRBP1 protein OS=Homo sapiens OX=9606 GN=RRBP1 PE=2 SV=1	11	8	8	8	934	102.8	5.38	345180	8.95514e+06
P02533	Keratin, type I cytoskeletal 14 OS=Homo sapiens OX=9606 GN=KRT14 PE=1 SV=4	43	18	38	7	472	51.5	5.16	5.04172e+07	3.02327e+07
A0A087X0X3	Heterogeneous nuclear ribonucleoprotein M OS=Homo sapiens OX=9606 GN=HNRNPM PE=1 SV=1	12	7	7	7	730	77.5	8.78	1.52562e+06	1.06628e+07
B4DUQ1	Heterogeneous nuclear ribonucleoprotein K OS=Homo sapiens OX=9606 PE=2 SV=1	21	7	7	7	439	48.5	5.92	505580	1.6252e+07
A0A7I2V4F0	ATP-dependent RNA helicase DDX1 OS=Homo sapiens OX=9606 GN=DDX1 PE=1 SV=1	13	7	8	7	734	81.7	7.33	6.27524e+06	1.57734e+07
H7BXY3	RNA helicase OS=Homo sapiens OX=9606 GN=DHX30 PE=1 SV=1	7	7	7	7	1166	130.5	8.56	78820.8	4.02751e+06
P36578	60S ribosomal protein L4 OS=Homo sapiens OX=9606 GN=RPL4 PE=1 SV=5	20	7	8	7	427	47.7	11.06	7.73562e+06	1.90796e+07
Q6IQ30	Polyadenylate-binding protein OS=Homo sapiens OX=9606 GN=PABPC4 PE=2 SV=1	19	10	10	6	660	72.3	9.35		1.17807e+07
B4DN41	Probable ATP-dependent RNA helicase DDX5 OS=Homo sapiens OX=9606 PE=2 SV=1	16	9	10	6	603	67.7	8.87	1.85927e+06	23894769
O14654	Insulin receptor substrate 4 OS=Homo sapiens OX=9606 GN=IRS4 PE=1 SV=1	8	6	6	6	1257	133.7	8.44	1.19165e+06	8.71194e+06
Q15393	Splicing factor 3B subunit 3 OS=Homo sapiens OX=9606 GN=SF3B3 PE=1 SV=4	6	6	6	6	1217	135.5	5.26	872716	7.58195e+06
Q53G99	Beta actin variant (Fragment) OS=Homo sapiens OX=9606 PE=2 SV=1	21	6	7	6	375	41.7	5.59	7.50064e+06	1.24629e+07
Q86YZ3	Hornerin OS=Homo sapiens OX=9606 GN=HRNR PE=1 SV=2	6	6	8	6	2850	282.2	10.04	1.78734e+07	1.09207e+07
Q92616	eIF-2-alpha kinase activator GCN1 OS=Homo sapiens OX=9606 GN=GCN1 PE=1 SV=7	3	6	6	6	2671	292.5	7.43	373556	7.35184e+06
P13639	Elongation factor 2 OS=Homo sapiens OX=9606 GN=EEF2 PE=1 SV=4	7	6	7	6	858	95.3	6.83	5.36026e+06	1.21371e+07
Q14444	Caprin-1 OS=Homo sapiens OX=9606 GN=CAPRIN1 PE=1 SV=2	6	6	7	6	709	78.3	5.25	4.50169e+06	2.7185e+07
O15042	U2 snRNP-associated SURP motif-containing protein OS=Homo sapiens OX=9606 GN=U2SURP PE=1 SV=2	6	6	6	6	1029	118.2	8.47	3.01614e+06	14782353
P02538	Keratin, type II cytoskeletal 6A OS=Homo sapiens OX=9606 GN=KRT6A PE=1 SV=3	35	24	42	5	564	60	8	7.3376e+07	2.98394e+07
Q12906	Interleukin enhancer-binding factor 3 OS=Homo sapiens OX=9606 GN=ILF3 PE=1 SV=3	6	5	6	5	894	95.3	8.76	1.50714e+06	1.59468e+07
P39023	60S ribosomal protein L3 OS=Homo sapiens OX=9606 GN=RPL3 PE=1 SV=2	15	5	6	5	403	46.1	10.18	175053	8.89214e+06
A0A7G6J4N4	Ubiquitin carboxyl-terminal hydrolase OS=Homo sapiens OX=9606 PE=2 SV=1	8	5	5	5	802	87.5	5.27	6.8254e+06	6620534
Q13435	Splicing factor 3B subunit 2 OS=Homo sapiens OX=9606 GN=SF3B2 PE=1 SV=2	6	5	5	5	895	100.2	5.67		1.03787e+07
B4DKS0	Monocarboxylate transporter 1 OS=Homo sapiens OX=9606 PE=2 SV=1	9	5	6	5	480	51.8	8.5	1.72065e+06	1.35205e+07
A0A024R7L5	UPF1 OS=Homo sapiens OX=9606 GN=UPF1 PE=2 SV=1	6	5	5	5	1118	123	6.68	420184	6.3317e+06
Q02878	60S ribosomal protein L6 OS=Homo sapiens OX=9606 GN=RPL6 PE=1 SV=3	19	5	5	5	288	32.7	10.58	1.29347e+06	2.71264e+06
Q14008	Cytoskeleton-associated protein 5 OS=Homo sapiens OX=9606 GN=CKAP5 PE=1 SV=3	3	5	5	5	2032	225.4	7.8		5.95627e+06
P62424	60S ribosomal protein L7a OS=Homo sapiens OX=9606 GN=RPL7A PE=1 SV=2	26	5	5	5	266	30	10.61	3.96005e+06	7.78679e+06
B7Z3V1	Sodium/potassium-transporting ATPase subunit alpha (Fragment) OS=Homo sapiens OX=9606 PE=2 SV=1	6	5	5	5	1020	112.4	5.35	2.79599e+06	8.30985e+06
Q9NTJ3	Structural maintenance of chromosomes protein 4 OS=Homo sapiens OX=9606 GN=SMC4 PE=1 SV=2	4	5	5	5	1288	147.1	6.79	1.13443e+06	5.51127e+06
Q9Y520	Protein PRRC2C OS=Homo sapiens OX=9606 GN=PRRC2C PE=1 SV=4	2	5	5	5	2896	316.7	9.13	1.26084e+06	1.34092e+07
A0A5H1ZRQ2	RNA helicase OS=Homo sapiens OX=9606 GN=DDX17 PE=1 SV=2	11	7	8	4	731	80.4	8.37	1.47793e+06	5.46228e+06
A0A804HL54	isoleucine--tRNA ligase OS=Homo sapiens OX=9606 GN=IARS1 PE=1 SV=1	5	4	5	4	1237	141.5	6.2	284769	3.2146e+06
Q96PK6	RNA-binding protein 14 OS=Homo sapiens OX=9606 GN=RBM14 PE=1 SV=2	9	4	4	4	669	69.4	9.67	9.80721e+06	1.0109e+07
E7EUT5	Glyceraldehyde-3-phosphate dehydrogenase OS=Homo sapiens OX=9606 GN=GAPDH PE=1 SV=1	21	4	5	4	260	27.9	6.95	2.4504e+07	1.87083e+07
A0A7I2YQN2	Heterogeneous nuclear ribonucleoprotein Q OS=Homo sapiens OX=9606 GN=SYNCRIP PE=1 SV=1	8	4	4	4	561	62.5	7.56	484149	5.30055e+06
Q5JR04	RNA helicase OS=Homo sapiens OX=9606 GN=MOV10 PE=1 SV=1	6	4	4	4	947	107.1	8.79		2.85885e+06
H7C463	MICOS complex subunit MIC60 (Fragment) OS=Homo sapiens OX=9606 GN=IMMT PE=1 SV=1	6	4	4	4	613	68.1	6.06	1.33687e+06	2.60001e+06
K7EJV9	60S ribosomal protein L23a (Fragment) OS=Homo sapiens OX=9606 GN=RPL23A PE=1 SV=1	24	4	4	4	170	19.4	10.48	977542	5.15173e+06
A0A8I5KWU3	La ribonucleoprotein domain family, member 1, isoform CRA_a OS=Homo sapiens OX=9606 GN=LARP1 PE=1 SV=1	4	4	4	4	891	102.4	8.6	1.24365e+06	7.06297e+06
B3KX19	116 kDa U5 small nuclear ribonucleoprotein component OS=Homo sapiens OX=9606 PE=2 SV=1	5	4	4	4	962	108.1	5		4.94876e+06
A0A024RD80	Heat shock protein 90kDa alpha (Cytosolic), class B member 1, isoform CRA_a OS=Homo sapiens OX=9606 GN=HSP90AB1 PE=3 SV=1	5	4	4	4	724	83.2	5.03	5.94865e+06	6.20028e+06
P0DPH7	Tubulin alpha-3C chain OS=Homo sapiens OX=9606 GN=TUBA3C PE=1 SV=1	11	4	5	4	450	49.9	5.1	4.70171e+06	5.36655e+06
B2RE88	Phosphate carrier protein, mitochondrial OS=Homo sapiens OX=9606 PE=2 SV=1	11	4	4	4	361	39.9	9.36	1.54325e+06	1.01195e+07
A0A384N6C7	Epididymis secretory sperm binding protein OS=Homo sapiens OX=9606 PE=2 SV=1	7	4	4	4	589	64	8.27	891308	7.26907e+06
P04259	Keratin, type II cytoskeletal 6B OS=Homo sapiens OX=9606 GN=KRT6B PE=1 SV=5	34	22	40	3	564	60	8	2.43177e+07	3.59823e+06
Q7Z406	Myosin-14 OS=Homo sapiens OX=9606 GN=MYH14 PE=1 SV=2	5	9	11	3	1995	227.7	5.6		701422
P05141	ADP/ATP translocase 2 OS=Homo sapiens OX=9606 GN=SLC25A5 PE=1 SV=7	27	9	10	3	298	32.8	9.69	1.0902e+07	6.85159e+07
A0A0F7L0Q8	Fragile X mental retardation autosomal homolog variant p5FK OS=Homo sapiens OX=9606 GN=FXR1 PE=2 SV=1	10	4	4	3	595	67.2	7.28		1.88456e+06
A8K7N0	60S ribosomal protein L14 OS=Homo sapiens OX=9606 PE=2 SV=1	18	3	3	3	218	23.6	10.84	1.3612e+06	1.41496e+07
H0YHA7	60S ribosomal protein L18 (Fragment) OS=Homo sapiens OX=9606 GN=RPL18 PE=1 SV=1	21	3	4	3	167	19	11.78	4.08259e+06	7.83587e+06
Q9NR30	Nucleolar RNA helicase 2 OS=Homo sapiens OX=9606 GN=DDX21 PE=1 SV=5	5	3	3	3	783	87.3	9.28	762934	4.49661e+06
G3V580	Protein arginine N-methyltransferase 5 (Fragment) OS=Homo sapiens OX=9606 GN=PRMT5 PE=1 SV=1	21	3	3	3	180	20.4	6.55	217946	9.34565e+06
J3KRX5	60S ribosomal protein L17 (Fragment) OS=Homo sapiens OX=9606 GN=RPL17 PE=1 SV=1	23	3	3	3	174	20.2	10.1	1.80562e+06	5.02722e+06
O60841	Eukaryotic translation initiation factor 5B OS=Homo sapiens OX=9606 GN=EIF5B PE=1 SV=4	4	3	3	3	1220	138.7	5.49		9.64046e+06
A0A8V8TNY3	Constitutive coactivator of PPAR-gamma-like protein 1 OS=Homo sapiens OX=9606 GN=FAM120A PE=4 SV=1	4	3	3	3	1117	121.8	8.88		1.99895e+06
B3KMB1	Structural maintenance of chromosomes protein OS=Homo sapiens OX=9606 PE=2 SV=1	4	3	4	3	1197	135.5	8.43	260057	1.79303e+06
B3KM80	Nucleolin OS=Homo sapiens OX=9606 GN=NCL PE=2 SV=1	5	3	5	3	536	58.5	4.67	3.39707e+06	1.37795e+07
P12273	Prolactin-inducible protein OS=Homo sapiens OX=9606 GN=PIP PE=1 SV=1	21	3	4	3	146	16.6	8.05	1.84281e+06	2.03604e+06
P26373	60S ribosomal protein L13 OS=Homo sapiens OX=9606 GN=RPL13 PE=1 SV=4	16	3	4	3	211	24.2	11.65	8.81175e+06	9.4987e+06
J9R021	Eukaryotic translation initiation factor 3 subunit A OS=Homo sapiens OX=9606 GN=eIF3a PE=2 SV=1	2	3	3	3	1382	166.4	6.79	1.1285e+06	5.00244e+06
Q4VB24	Histone cluster 1, H1e OS=Homo sapiens OX=9606 GN=HIST1H1E PE=2 SV=1	14	3	4	3	219	21.9	11.03	1.22594e+07	1.46725e+07
M0R2N5	very-long-chain enoyl-CoA reductase OS=Homo sapiens OX=9606 GN=TECR PE=1 SV=1	8	3	3	3	346	39.9	9.61	1.38928e+06	5.06319e+06
A0A024R5G4	Nuclear mitotic apparatus protein 1, isoform CRA_c (Fragment) OS=Homo sapiens OX=9606 GN=NUMA1 PE=4 SV=1	2	3	3	3	1536	174.4	5.19		1.64377e+06
Q00341	Vigilin OS=Homo sapiens OX=9606 GN=HDLBP PE=1 SV=2	3	3	3	3	1268	141.4	6.87	1.84272e+06	5.59873e+06
B9EG90	DNA topoisomerase I OS=Homo sapiens OX=9606 GN=TOP1 PE=2 SV=1	4	3	3	3	765	90.6	9.31	6.63699e+07	3.9212e+07
H7C3W8	Leucine-rich PPR motif-containing protein, mitochondrial (Fragment) OS=Homo sapiens OX=9606 GN=LRPPRC PE=1 SV=2	28	5	9	2	167	18.9	7.74
Q06787	Fragile X messenger ribonucleoprotein 1 OS=Homo sapiens OX=9606 GN=FMR1 PE=1 SV=1	16	10	10	2	632	71.1	7.42	905858	1.66589e+07
J3QTR3	Ubiquitin-40S ribosomal protein S27a (Fragment) OS=Homo sapiens OX=9606 GN=RPS27A PE=1 SV=1	24	2	4	2	106	12.2	10.14	4.4074e+06	6.3496e+06
P04075	Fructose-bisphosphate aldolase A OS=Homo sapiens OX=9606 GN=ALDOA PE=1 SV=2	8	2	2	2	364	39.4	8.09	1.95423e+07	1.72995e+06
Q5T749	Keratinocyte proline-rich protein OS=Homo sapiens OX=9606 GN=KPRP PE=1 SV=1	6	2	3	2	579	64.1	8.27	2.29408e+06	1.76586e+06
A0A024RDB2	Ras-GTPase activating protein SH3 domain-binding protein 2, isoform CRA_b OS=Homo sapiens OX=9606 GN=G3BP2 PE=4 SV=1	5	2	3	2	449	50.8	5.38	435686	9.49849e+06
Q96IR1	RPS4X protein (Fragment) OS=Homo sapiens OX=9606 GN=RPS4X PE=2 SV=2	9	2	2	2	243	27.2	9.94	643925	3.12025e+06
P62829	60S ribosomal protein L23 OS=Homo sapiens OX=9606 GN=RPL23 PE=1 SV=1	21	2	3	2	140	14.9	10.51		1.61014e+06
P62269	40S ribosomal protein S18 OS=Homo sapiens OX=9606 GN=RPS18 PE=1 SV=3	13	2	2	2	152	17.7	10.99	1.27986e+06	3.85166e+06
B4DI39	cDNA FLJ54328, highly similar to Heat shock 70 kDa protein 1 OS=Homo sapiens OX=9606 PE=2 SV=1	5	2	2	2	618	67.5	5.5	2.29292e+06	2.02969e+06
P14923	Junction plakoglobin OS=Homo sapiens OX=9606 GN=JUP PE=1 SV=3	5	3	4	2	745	81.7	6.14	2.26599e+06	2.21809e+06
B4DM74	60S ribosomal protein L18a OS=Homo sapiens OX=9606 PE=2 SV=1	18	2	2	2	154	18.1	10.48	505774	4198417
Q6IPX4	40S ribosomal protein S16 OS=Homo sapiens OX=9606 GN=RPS16 PE=1 SV=1	14	2	2	2	152	17.1	10.96		1.08917e+06
A0A2R8Y811	40S ribosomal protein S14 (Fragment) OS=Homo sapiens OX=9606 GN=RPS14 PE=1 SV=1	16	2	3	2	150	16.1	10.05	1.5163e+06	4.78779e+06
P81605	Dermcidin OS=Homo sapiens OX=9606 GN=DCD PE=1 SV=2	20	2	3	2	110	11.3	6.54	2.70519e+07	28840323
A0A024R326	60S ribosomal protein L29 OS=Homo sapiens OX=9606 GN=RPL29 PE=1 SV=1	15	2	3	2	157	17.5	11.66	3.03861e+06	8.73215e+06
Q5D862	Filaggrin-2 OS=Homo sapiens OX=9606 GN=FLG2 PE=1 SV=1	1	2	3	2	2391	247.9	8.31	6.21734e+06	3.80382e+06
P62805	Histone H4 OS=Homo sapiens OX=9606 GN=H4C16 PE=1 SV=2	21	2	2	2	103	11.4	11.36	3.15176e+06	5536372
A0A5C2GK16	IG c1122_light_IGKV2-28_IGKJ2 (Fragment) OS=Homo sapiens OX=9606 PE=2 SV=1	34	2	3	2	111	12.1	7.12	9.51965e+06	114674446
P51116	RNA-binding protein FXR2 OS=Homo sapiens OX=9606 GN=FXR2 PE=1 SV=2	5	3	3	2	673	74.2	6.23	478311	2.8139e+06
E9PCY7	Heterogeneous nuclear ribonucleoprotein H OS=Homo sapiens OX=9606 GN=HNRNPH1 PE=1 SV=1	6	2	2	2	429	47.1	6.34	379597	2.9017e+06
P06702	Protein S100-A9 OS=Homo sapiens OX=9606 GN=S100A9 PE=1 SV=1	25	2	2	2	114	13.2	6.13	1.96491e+06	3.58705e+06
P25705	ATP synthase subunit alpha, mitochondrial OS=Homo sapiens OX=9606 GN=ATP5F1A PE=1 SV=1	4	2	4	2	553	59.7	9.13	9.09914e+06	5.76101e+06
P83731	60S ribosomal protein L24 OS=Homo sapiens OX=9606 GN=RPL24 PE=1 SV=1	14	2	2	2	157	17.8	11.25	1.40306e+06	2.94533e+06
P35251	Replication factor C subunit 1 OS=Homo sapiens OX=9606 GN=RFC1 PE=1 SV=4	3	2	2	2	1148	128.2	9.36	419981	850879
P21333	Filamin-A OS=Homo sapiens OX=9606 GN=FLNA PE=1 SV=4	1	2	2	2	2647	280.6	6.06	1.78465e+06	1.38133e+06
B4DHR2	cDNA FLJ53992, highly similar to Nucleolar GTP-binding protein 1 OS=Homo sapiens OX=9606 PE=2 SV=1	4	2	2	2	518	60	9.36	298804	941708
Q14683	Structural maintenance of chromosomes protein 1A OS=Homo sapiens OX=9606 GN=SMC1A PE=1 SV=2	1	2	2	2	1233	143.1	7.64		874197
H0YKD8	60S ribosomal protein L28 OS=Homo sapiens OX=9606 GN=RPL28 PE=1 SV=1	11	2	2	2	170	19.1	11.46	463933	2.29071e+06
A0A6Q8PG37	Kinesin-like protein OS=Homo sapiens OX=9606 GN=KIF2A PE=1 SV=1	3	2	2	2	717	81	6.1		1.23125e+06
Q8NI27	THO complex subunit 2 OS=Homo sapiens OX=9606 GN=THOC2 PE=1 SV=2	1	2	2	2	1593	182.7	8.44		5.84158e+06
A0A7I2YQG2	Ribosomal protein L19 OS=Homo sapiens OX=9606 GN=RPL19 PE=1 SV=1	12	2	2	2	216	25.7	11.27	1.78404e+06	5.68863e+06
A0A499FJY3	RNA-binding protein 15 OS=Homo sapiens OX=9606 GN=RBM15 PE=1 SV=1	3	2	2	2	925	101.3	9.96		1.55966e+06
Q8WUM5	Gem (Nuclear organelle) associated protein 4 OS=Homo sapiens OX=9606 GN=GEMIN4 PE=2 SV=1	2	2	2	2	1058	120	6.09	598281	325389
Q9GZT3	SRA stem-loop-interacting RNA-binding protein, mitochondrial OS=Homo sapiens OX=9606 GN=SLIRP PE=1 SV=1	21	2	2	2	109	12.3	10.24
P62241	40S ribosomal protein S8 OS=Homo sapiens OX=9606 GN=RPS8 PE=1 SV=2	9	2	2	2	208	24.2	10.32	1.58044e+06	4.38623e+06
Q16778	Histone H2B type 2-E OS=Homo sapiens OX=9606 GN=H2BC21 PE=1 SV=3	16	2	4	2	126	13.9	10.32	5.95041e+06	7.99854e+06
Q8N1C8	Stress-70 protein, mitochondrial (Fragment) OS=Homo sapiens OX=9606 GN=HSPA9 PE=2 SV=1	2	2	2	2	681	73.8	6.37	3.40125e+07	24343411
Q5T200	Zinc finger CCCH domain-containing protein 13 OS=Homo sapiens OX=9606 GN=ZC3H13 PE=1 SV=1	1	2	2	2	1668	196.5	9.42		2.55376e+06
P49756	RNA-binding protein 25 OS=Homo sapiens OX=9606 GN=RBM25 PE=1 SV=3	4	2	2	2	843	100.1	6.32		1.09489e+06
B4E0S6	RNA helicase OS=Homo sapiens OX=9606 PE=2 SV=1	3	2	2	2	784	89.5	7.46	164348	3.42674e+06
P61513	60S ribosomal protein L37a OS=Homo sapiens OX=9606 GN=RPL37A PE=1 SV=2	28	2	2	2	92	10.3	10.43	320273	1.22089e+06
P42677	40S ribosomal protein S27 OS=Homo sapiens OX=9606 GN=RPS27 PE=1 SV=3	23	2	3	2	84	9.5	9.45	1.36497e+06	5.91764e+06
P13010	X-ray repair cross-complementing protein 5 OS=Homo sapiens OX=9606 GN=XRCC5 PE=1 SV=3	4	2	2	2	732	82.7	5.81		1.4154e+06
P49327	Fatty acid synthase OS=Homo sapiens OX=9606 GN=FASN PE=1 SV=3	1	2	2	2	2511	273.3	6.44	1.08437e+07	3.88627e+06
P49750	YLP motif-containing protein 1 OS=Homo sapiens OX=9606 GN=YLPM1 PE=1 SV=4	2	2	2	2	2146	241.5	6.55		1.29004e+06
Q9Y5B9	FACT complex subunit SPT16 OS=Homo sapiens OX=9606 GN=SUPT16H PE=1 SV=1	2	2	2	2	1047	119.8	5.66	164859	1827831
A0A024R3R5	Delta(14)-sterol reductase LBR OS=Homo sapiens OX=9606 GN=LBR PE=3 SV=1	3	2	2	2	615	70.7	9.36	1.08123e+06	2.48239e+06
J3KQN4	60S ribosomal protein L36a OS=Homo sapiens OX=9606 GN=RPL36A PE=1 SV=1	13	2	2	2	142	16.4	10.43	892081	2183441
P62280	40S ribosomal protein S11 OS=Homo sapiens OX=9606 GN=RPS11 PE=1 SV=3	16	2	2	2	158	18.4	10.3	1.3737e+06	4.62946e+06
Q02413	Desmoglein-1 OS=Homo sapiens OX=9606 GN=DSG1 PE=1 SV=2	3	2	2	2	1049	113.7	5.03	2.62504e+06	1.59217e+06
H7C3A1	Arsenite-resistance protein 2 (Fragment) OS=Homo sapiens OX=9606 GN=SRRT PE=1 SV=1	4	2	2	2	499	56.7	6.3	448600	1.49256e+06
E9PKZ0	60S ribosomal protein L8 (Fragment) OS=Homo sapiens OX=9606 GN=RPL8 PE=1 SV=1	11	2	2	2	205	22.4	10.76	5.19711e+06	5.78241e+06
R9WQY1	Fragile X mental retardation 1 OS=Homo sapiens OX=9606 GN=FMR1 PE=2 SV=1	17	9	9	1	566	63.9	8.4		937737
P12236	ADP/ATP translocase 3 OS=Homo sapiens OX=9606 GN=SLC25A6 PE=1 SV=4	23	7	8	1	298	32.8	9.74	402113	2.06883e+06
F8W1S1	Keratin, type II cytoskeletal 74 OS=Homo sapiens OX=9606 GN=KRT74 PE=1 SV=1	6	4	8	1	543	59.4	7.44	1.06681e+06	1.34058e+06
B4DE59	Junction plakoglobin OS=Homo sapiens OX=9606 PE=2 SV=1	10	6	10	1	563	62.6	5.17	2.7959e+06	2.22717e+06
P02656	Apolipoprotein C-III OS=Homo sapiens OX=9606 GN=APOC3 PE=1 SV=1	16	1	4	1	99	10.8	5.41	8.04062e+06	3.37975e+06
Q9NUP3	cDNA FLJ11224 fis, clone PLACE1008273, moderately similar to COATOMER GAMMA SUBUNIT OS=Homo sapiens OX=9606 PE=2 SV=1	7	3	4	1	483	54	6.21		3.34347e+06
E7EQ64	Serine protease 1 OS=Homo sapiens OX=9606 GN=PRSS1 PE=1 SV=1	11	2	17	1	261	28.1	7.25	6.56927e+07	8.10637e+07
A1A508	PRSS3 protein OS=Homo sapiens OX=9606 GN=PRSS3 PE=2 SV=1	9	2	5	1	247	26.5	7.21	1.91601e+09	2.29914e+09
A0A5C2G7I4	IGH c572_heavy__IGHV3-21_IGHD5-18_IGHJ5 (Fragment) OS=Homo sapiens OX=9606 PE=2 SV=1	16	1	2	1	118	12.7	5.4	8.85479e+06
A0A7S5EUY5	IGH c347_heavy_IGHV1-18_IGHD3-10_IGHJ4 (Fragment) OS=Homo sapiens OX=9606 PE=2 SV=1	11	1	4	1	126	14.1	8.4	7.59851e+06	5.03677e+06
Q13835	Plakophilin-1 OS=Homo sapiens OX=9606 GN=PKP1 PE=1 SV=2	2	1	1	1	747	82.8	9.13	364938	558521
Q7Z2W4	Zinc finger CCCH-type antiviral protein 1 OS=Homo sapiens OX=9606 GN=ZC3HAV1 PE=1 SV=3	2	1	1	1	902	101.4	8.4		919514
A0A7I2V464	Non-POU domain-containing octamer-binding protein OS=Homo sapiens OX=9606 GN=NONO PE=1 SV=1	5	2	2	1	360	42	9.42	1.26577e+06	3.67637e+06
Q9P035	Very-long-chain (3R)-3-hydroxyacyl-CoA dehydratase 3 OS=Homo sapiens OX=9606 GN=HACD3 PE=1 SV=2	4	1	1	1	362	43.1	8.94		4783997
H0YF32	40S ribosomal protein S3 (Fragment) OS=Homo sapiens OX=9606 GN=RPS3 PE=1 SV=1	11	1	1	1	123	13.5	8	211571	1.41302e+06
Q8TB01	Similar to cytoskeleton-associated protein 4 (Fragment) OS=Homo sapiens OX=9606 PE=2 SV=1	3	1	1	1	560	62	5.68
B4DKJ0	cDNA FLJ58539, highly similar to Keratin, type II cytoskeletal 4 OS=Homo sapiens OX=9606 PE=2 SV=1	4	2	2	1	509	55.3	6.61	1.84894e+06	3090033
Q8TCX0	Delta 2-isopentenyl pyrophosphate transferase-like protein (Fragment) OS=Homo sapiens OX=9606 PE=2 SV=1	25	1	1	1	48	5.5	9.54	645699	613270
A0A7P0TAI0	78 kDa glucose-regulated protein OS=Homo sapiens OX=9606 GN=HSPA5 PE=1 SV=1	3	1	2	1	616	68.1	5.14	2.29204e+06	2.45445e+06
A0A0B4J259	Lysozyme C OS=Homo sapiens OX=9606 GN=LYZ PE=1 SV=1	9	1	2	1	137	15.3	8.69	2.70209e+06	1.12724e+06
B7Z2Z1	cDNA FLJ59523, highly similar to Scaffold attachment factor B OS=Homo sapiens OX=9606 PE=2 SV=1	4	2	2	1	811	91	7.24
Q9NZT1	Calmodulin-like protein 5 OS=Homo sapiens OX=9606 GN=CALML5 PE=1 SV=2	16	1	1	1	146	15.9	4.44		1.08439e+06
Q6PK82	AP3D1 protein (Fragment) OS=Homo sapiens OX=9606 GN=AP3D1 PE=2 SV=1	2	1	1	1	865	98.5	9.13	602864	722886
D3YTB1	60S ribosomal protein L32 (Fragment) OS=Homo sapiens OX=9606 GN=RPL32 PE=1 SV=1	10	1	1	1	133	15.6	11.44		2.5349e+06
B4E392	cDNA FLJ52602, highly similar to Pinin OS=Homo sapiens OX=9606 PE=2 SV=1	4	1	1	1	437	49.1	5.5		1.23172e+06
A0A7I2YQK5	Inosine-5'-monophosphate dehydrogenase OS=Homo sapiens OX=9606 GN=IMPDH2 PE=1 SV=1	2	1	1	1	513	55.5	7.02		1.39928e+06
B4DZC3	5'-3' exoribonuclease OS=Homo sapiens OX=9606 PE=2 SV=1	1	1	1	1	896	102.4	7.64		390741
O14556	Glyceraldehyde-3-phosphate dehydrogenase, testis-specific OS=Homo sapiens OX=9606 GN=GAPDHS PE=1 SV=2	3	1	2	1	408	44.5	8.19	1.89928e+07	14043302
H3BQZ7	HCG2044799 OS=Homo sapiens OX=9606 GN=HNRNPUL2-BSCL2 PE=4 SV=1	2	1	1	1	746	84.6	4.93		449286
Q13423	NAD(P) transhydrogenase, mitochondrial OS=Homo sapiens OX=9606 GN=NNT PE=1 SV=3	1	1	2	1	1086	113.8	8.09		3.01666e+06
Q14151	Scaffold attachment factor B2 OS=Homo sapiens OX=9606 GN=SAFB2 PE=1 SV=1	2	2	2	1	953	107.4	6.16	93309.2	1.64328e+06
P18669	Phosphoglycerate mutase 1 OS=Homo sapiens OX=9606 GN=PGAM1 PE=1 SV=2	4	1	2	1	254	28.8	7.18	5.95905e+06	3868446
P27816	Microtubule-associated protein 4 OS=Homo sapiens OX=9606 GN=MAP4 PE=1 SV=3	1	1	1	1	1152	120.9	5.43
Q86W19	Protease serine 1 (Fragment) OS=Homo sapiens OX=9606 GN=PRSS1 PE=4 SV=1	24	1	3	1	84	9.2	9.47	2.06124e+06
B4DSU6	Heterogeneous nuclear ribonucleoproteins C1/C2 OS=Homo sapiens OX=9606 GN=HNRNPC PE=1 SV=1	8	1	1	1	147	15.7	9.01		914935
Q9BQQ5	Ribosomal protein L27a OS=Homo sapiens OX=9606 GN=L27a PE=4 SV=1	11	1	1	1	106	12	11.46		1.94005e+06
B4DR61	Protein transport protein Sec61 subunit alpha isoform 1 OS=Homo sapiens OX=9606 GN=SEC61A1 PE=1 SV=1	2	1	1	1	482	52.9	8.24		2.25861e+06
E9PB61	THO complex subunit 4 OS=Homo sapiens OX=9606 GN=ALYREF PE=1 SV=1	4	1	1	1	264	27.5	11.05		1.02792e+06
Q59GK9	60S ribosomal protein L21 (Fragment) OS=Homo sapiens OX=9606 PE=2 SV=1	9	1	1	1	163	18.9	10.54
P31025	Lipocalin-1 OS=Homo sapiens OX=9606 GN=LCN1 PE=1 SV=1	6	1	1	1	176	19.2	5.58	2.2896e+06
Q59F68	RNA helicase (Fragment) OS=Homo sapiens OX=9606 PE=2 SV=1	4	1	1	1	375	42.4	5.64		568697
Q8NE02	AKAP8 protein OS=Homo sapiens OX=9606 GN=AKAP8 PE=2 SV=1	3	1	1	1	692	76.1	5.12
Q9BUQ8	Probable ATP-dependent RNA helicase DDX23 OS=Homo sapiens OX=9606 GN=DDX23 PE=1 SV=3	1	1	1	1	820	95.5	9.55		830498
A0A2R8Y849	40S ribosomal protein S24 OS=Homo sapiens OX=9606 GN=RPS24 PE=1 SV=1	9	1	1	1	131	15.2	10.9
B2RWN5	HEAT repeat-containing protein 1 OS=Homo sapiens OX=9606 GN=HEATR1 PE=2 SV=1	0	1	1	1	2144	242.1	6.55		592754
A0A5F9ZHW5	Ataxin-2 OS=Homo sapiens OX=9606 GN=ATXN2 PE=1 SV=1	1	1	1	1	1178	127.1	8.97		951602
Q5QTS3	60S ribosomal protein L13a OS=Homo sapiens OX=9606 PE=2 SV=1	5	1	1	1	203	23.6	11.02		2.26071e+06
B7ZLC9	GEMIN5 protein OS=Homo sapiens OX=9606 GN=GEMIN5 PE=2 SV=1	1	1	1	1	1507	168.3	6.62
B4DS01	cDNA FLJ59402, highly similar to Eukaryotic translation initiation factor 4B OS=Homo sapiens OX=9606 PE=2 SV=1	4	1	1	1	368	40.7	5.96
Q96T67	TOB3 OS=Homo sapiens OX=9606 PE=2 SV=1	2	1	1	1	578	65.1	9.33		1.07907e+06
A0A2U3TZM0	DNA helicase OS=Homo sapiens OX=9606 GN=CHD4 PE=1 SV=1	1	1	1	1	1902	216.7	6
B2RTS4	Centrosomal protein 170kDa OS=Homo sapiens OX=9606 GN=CEP170 PE=2 SV=1	1	1	1	1	1486	164.5	7.24
E9PS50	40S ribosomal protein S13 (Fragment) OS=Homo sapiens OX=9606 GN=RPS13 PE=1 SV=1	9	1	1	1	116	12.5	10.08		2.02633e+06
Q86UK7	E3 ubiquitin-protein ligase ZNF598 OS=Homo sapiens OX=9606 GN=ZNF598 PE=1 SV=1	1	1	1	1	904	98.6	8.4		402392
P42766	60S ribosomal protein L35 OS=Homo sapiens OX=9606 GN=RPL35 PE=1 SV=2	8	1	2	1	123	14.5	11.05	2.0144e+06	5562762
O94906	Pre-mRNA-processing factor 6 OS=Homo sapiens OX=9606 GN=PRPF6 PE=1 SV=1	2	1	1	1	941	106.9	8.25		705066
E9PK34	Coatomer subunit delta OS=Homo sapiens OX=9606 GN=ARCN1 PE=1 SV=1	12	1	1	1	83	9.1	9.5	286169	793844
Q86VX4	Structural maintenance of chromosomes protein OS=Homo sapiens OX=9606 GN=SMC3 PE=2 SV=1	1	1	1	1	1217	141.4	7.18
A0A0C4DH44	60S ribosomal protein L30 OS=Homo sapiens OX=9606 GN=RPL30 PE=1 SV=1	17	1	1	1	96	10.5	9.69		1.17409e+06
H0YNP5	Annexin (Fragment) OS=Homo sapiens OX=9606 GN=ANXA2 PE=1 SV=1	6	1	1	1	175	19.7	5.21	1.60163e+06	1.22447e+06
F8W6I7	Heterogeneous nuclear ribonucleoprotein A1 OS=Homo sapiens OX=9606 GN=HNRNPA1 PE=1 SV=2	6	1	1	1	307	33.1	9.13		490994
M0R0R2	40S ribosomal protein S5 OS=Homo sapiens OX=9606 GN=RPS5 PE=1 SV=1	7	1	2	1	225	25.3	9.76
A0A6Q8PF80	Prelamin-A/C OS=Homo sapiens OX=9606 GN=LMNA PE=1 SV=1	3	1	1	1	342	38.6	6.49		530092
Q86UM1	Uncharacterized protein EIF3S9 (Fragment) OS=Homo sapiens OX=9606 GN=EIF3S9 PE=4 SV=1	4	1	1	1	385	42.2	4.45		1.18656e+06
A0A7S5EUX9	IGH c2806_heavy_IGHV3-33_IGHD2-21_IGHJ4 (Fragment) OS=Homo sapiens OX=9606 PE=2 SV=1	10	1	1	1	122	13.6	7.85	2.70961e+06
Q16777	Histone H2A type 2-C OS=Homo sapiens OX=9606 GN=H2AC20 PE=1 SV=4	7	1	2	1	129	14	10.9	2.47526e+06	3.39123e+06
A6NLN1	Polypyrimidine tract-binding protein 1 OS=Homo sapiens OX=9606 GN=PTBP1 PE=1 SV=4	2	1	1	1	527	56.5	9.38	129564	1306404
Q5M9Q1	NKAP-like protein OS=Homo sapiens OX=9606 GN=NKAPL PE=1 SV=3	2	1	1	1	402	46.3	9.72		1.03888e+06
P27708	CAD protein OS=Homo sapiens OX=9606 GN=CAD PE=1 SV=3	0	1	1	1	2225	242.8	6.46	452587	500208
H7C2W9	60S ribosomal protein L31 (Fragment) OS=Homo sapiens OX=9606 GN=RPL31 PE=1 SV=1	8	1	1	1	108	12.8	11	1.26937e+06	3.88349e+06
E9PLN8	VKc domain-containing protein (Fragment) OS=Homo sapiens OX=9606 PE=4 SV=1	8	1	1	1	166	17.9	8.62		384623
A8K6Q4	cDNA FLJ76888, highly similar to Homo sapiens RNA binding motif protein 6 (RBM6), mRNA OS=Homo sapiens OX=9606 PE=2 SV=1	1	1	1	1	1123	128.5	6.32
A0A0J9YXT7	MICOS complex subunit (Fragment) OS=Homo sapiens OX=9606 GN=APOO PE=3 SV=1	14	1	2	1	49	5.2	10.21	2.86751e+06	1.94947e+06
P05109	Protein S100-A8 OS=Homo sapiens OX=9606 GN=S100A8 PE=1 SV=1	12	1	2	1	93	10.8	7.03	949678	1.67626e+06
B2R7B5	cDNA, FLJ93365, highly similar to Homo sapiens KH domain containing, RNA binding, signal transduction associated 1 (KHDRBS1), mRNA OS=Homo sapiens OX=9606 PE=2 SV=1	2	1	1	1	443	48.2	8.66	424080	3578676
B4DVQ5	Eukaryotic translation initiation factor 3 subunit C OS=Homo sapiens OX=9606 GN=EIF3C PE=2 SV=1	2	1	1	1	898	103.6	5.53		1.10741e+06
A0A1B0GVC3	GTP-binding protein Di-Ras2 (Fragment) OS=Homo sapiens OX=9606 GN=DIRAS2 PE=1 SV=1	10	1	2	1	112	12.5	6.52	1.1442e+07	7.21051e+06
K7ELC7	60S ribosomal protein L27 (Fragment) OS=Homo sapiens OX=9606 GN=RPL27 PE=1 SV=1	6	1	1	1	144	16.5	10.58	1.05669e+07	12353328
B4DUI5	Triosephosphate isomerase OS=Homo sapiens OX=9606 PE=2 SV=1	6	1	1	1	213	22.9	6.92
Q59EA0	Ubiquitin associated protein 2 isoform 3 variant (Fragment) OS=Homo sapiens OX=9606 PE=2 SV=1	18	1	1	1	99	10.9	5.96		664195
P62318	Small nuclear ribonucleoprotein Sm D3 OS=Homo sapiens OX=9606 GN=SNRPD3 PE=1 SV=1	8	1	1	1	126	13.9	10.32
Q9Y3U8	60S ribosomal protein L36 OS=Homo sapiens OX=9606 GN=RPL36 PE=1 SV=3	10	1	1	1	105	12.2	11.59	1.43096e+06	984034
Q5JXI8	Four and a half LIM domains protein 1 (Fragment) OS=Homo sapiens OX=9606 GN=FHL1 PE=1 SV=1	5	1	2	1	257	29.1	8.27	1.69864e+06	932833
Q15459	Splicing factor 3A subunit 1 OS=Homo sapiens OX=9606 GN=SF3A1 PE=1 SV=1	1	1	1	1	793	88.8	5.22		935638
P62753	40S ribosomal protein S6 OS=Homo sapiens OX=9606 GN=RPS6 PE=1 SV=1	3	1	2	1	249	28.7	10.84	2.00146e+06	4.46802e+06
I0B0K8	Truncated profilaggrin OS=Homo sapiens OX=9606 GN=FLG PE=4 SV=1	0	1	1	1	4021	430.2	9.29	969668	886732
H0YA24	Pleiotropic regulator 1 (Fragment) OS=Homo sapiens OX=9606 GN=PLRG1 PE=1 SV=1	7	1	1	1	156	17.4	9.54	2.07676e+06	1.29115e+06
Q9BU23	Lipase maturation factor 2 OS=Homo sapiens OX=9606 GN=LMF2 PE=1 SV=2	1	1	1	1	707	79.6	10.1		1.04739e+06
Q9UKV8	Protein argonaute-2 OS=Homo sapiens OX=9606 GN=AGO2 PE=1 SV=3	2	1	1	1	859	97.1	9.19		719485
P56192	Methionine--tRNA ligase, cytoplasmic OS=Homo sapiens OX=9606 GN=MARS1 PE=1 SV=2	1	1	1	1	900	101.1	6.16
A0A7S5ETL2	IGH c691_heavy_IGHV3-74_IGHD1-20_IGHJ4 (Fragment) OS=Homo sapiens OX=9606 PE=2 SV=1	9	1	1	1	116	12.8	8.47	660020
A0A5C2G8J2	IGL c3955_light_IGLV1-47_IGLJ3 (Fragment) OS=Homo sapiens OX=9606 PE=2 SV=1	13	1	1	1	110	11.6	8.97	3.22819e+06	1.15898e+06
Q9H072	Uncharacterized protein DKFZp586J151 OS=Homo sapiens OX=9606 GN=DKFZp586J151 PE=2 SV=1	2	1	1	1	533	58.1	8.62	1.06466e+06	711252
Q6FI03	G3BP protein OS=Homo sapiens OX=9606 GN=G3BP PE=2 SV=1	2	1	1	1	466	52.1	5.59	156217	735715
A6QKW0	SHINC3 OS=Homo sapiens OX=9606 GN=SHINC3 PE=2 SV=1	5	1	1	1	247	27.9	9.7	683356	818958
Q4VXM0	Monofunctional C1-tetrahydrofolate synthase, mitochondrial (Fragment) OS=Homo sapiens OX=9606 GN=MTHFD1L PE=1 SV=1	12	1	1	1	92	9.9	8.78		481294
B4DV73	cDNA FLJ51330, highly similar to Far upstream element-binding protein 2 OS=Homo sapiens OX=9606 PE=2 SV=1	4	1	1	1	364	38.1	7.84		461535
I3L3H2	RNA helicase OS=Homo sapiens OX=9606 GN=EIF4A3 PE=1 SV=2	3	1	1	1	390	44.5	6.47		534924
P30050	60S ribosomal protein L12 OS=Homo sapiens OX=9606 GN=RPL12 PE=1 SV=1	9	1	1	1	165	17.8	9.42		606966
Q8N5L9	40S ribosomal protein S2 OS=Homo sapiens OX=9606 GN=RPS2 PE=2 SV=1	3	1	1	1	293	31.3	10.24	812451	2.11731e+06
P15531	Nucleoside diphosphate kinase A OS=Homo sapiens OX=9606 GN=NME1 PE=1 SV=1	9	1	1	1	152	17.1	6.19	2.09031e+06	1.59179e+06
Q59EC0	Adenosine deaminase, RNA-specific isoform ADAR-a variant (Fragment) OS=Homo sapiens OX=9606 PE=2 SV=1	1	1	1	1	1244	137.7	8.48	300669	1.56757e+06
F5H116	Piwi-like protein 4 OS=Homo sapiens OX=9606 GN=PIWIL4 PE=1 SV=1	3	1	2	1	203	23.2	8.82	4.10789e+06	2.9539e+06
A0A2R8Y738	Ribosomal protein L15 (Fragment) OS=Homo sapiens OX=9606 GN=RPL15 PE=1 SV=1	7	1	1	1	138	16.3	10.87	3.06202e+06	6933155
P49207	60S ribosomal protein L34 OS=Homo sapiens OX=9606 GN=RPL34 PE=1 SV=3	8	1	1	1	117	13.3	11.47	1.08344e+06	3127826
A0A804HK88	Peroxisomal multifunctional enzyme type 2 OS=Homo sapiens OX=9606 GN=HSD17B4 PE=1 SV=1	9	1	1	1	144	15.9	8.25
Q12797	Aspartyl/asparaginyl beta-hydroxylase OS=Homo sapiens OX=9606 GN=ASPH PE=1 SV=3	2	1	1	1	758	85.8	5.01		416618
Q59H77	T-complex protein 1 subunit gamma (Fragment) OS=Homo sapiens OX=9606 PE=2 SV=1	2	1	1	1	577	63.5	6.43		541009
H7C0B8	Multifunctional procollagen lysine hydroxylase and glycosyltransferase LH3 (Fragment) OS=Homo sapiens OX=9606 GN=PLOD3 PE=1 SV=1	11	1	1	1	66	7.7	7.25	1.02636e+07	5.45441e+06
A0A7P0TB94	RNA helicase OS=Homo sapiens OX=9606 GN=DDX20 PE=1 SV=1	3	1	1	1	423	46.9	7.47		641022
B4DL07	cDNA FLJ53353, highly similar to ATP-binding cassette sub-family D member 3 OS=Homo sapiens OX=9606 PE=2 SV=1	1	1	1	1	683	78.4	9.11	286883	1.00333e+06
A0A5C2GAC5	IGH + IGL c72_heavy_IGHV3-23_IGHD5-24_IGHJ5 (Fragment) OS=Homo sapiens OX=9606 PE=2 SV=1	14	1	1	1	118	12.8	6.58	6.62125e+06
A0A8I5KRS9	Structural maintenance of chromosomes flexible hinge domain-containing protein 1 OS=Homo sapiens OX=9606 GN=SMCHD1 PE=1 SV=1	1	1	1	1	1961	221.5	7.09	259015	830694
A0A6Q8PGC7	Inverted formin-2 OS=Homo sapiens OX=9606 GN=INF2 PE=1 SV=1	1	1	1	1	1051	114.7	7.27	300050	494156
B3KPQ2	cDNA FLJ32052 fis, clone NTONG2001532, weakly similar to NEUROFILAMENT TRIPLET M PROTEIN OS=Homo sapiens OX=9606 PE=2 SV=1	3	1	1	1	312	35.9	9.41
A0A494C108	Protein KRI1 homolog OS=Homo sapiens OX=9606 GN=KRI1 PE=1 SV=1	2	1	1	1	709	83.2	5.17
A0A7I2V562	Cytospin-B OS=Homo sapiens OX=9606 GN=SPECC1 PE=1 SV=1	1	1	2	1	834	92.5	5.83	3.45404e+09	1839617152
Q5T750	Skin-specific protein 32 OS=Homo sapiens OX=9606 GN=XP32 PE=1 SV=1	3	1	1	1	250	26.2	7.97	9.21879e+06	3687023
G3V470	Telomerase protein component 1 OS=Homo sapiens OX=9606 GN=TEP1 PE=1 SV=1	1	1	2	1	1481	166.8	8.92	5.78489e+06	5.59247e+06
Q8TBR3	Fusion (Involved in t(1216) in malignant liposarcoma) OS=Homo sapiens OX=9606 GN=FUS PE=2 SV=1	2	1	1	1	526	53.4	9.38		772263
Q14692	Ribosome biogenesis protein BMS1 homolog OS=Homo sapiens OX=9606 GN=BMS1 PE=1 SV=1	1	1	1	1	1282	145.7	6.44		436283
K7EJC3	EF-hand calcium-binding domain-containing protein 5 (Fragment) OS=Homo sapiens OX=9606 GN=EFCAB5 PE=1 SV=1	1	1	1	1	774	89.6	5.41	4.01747e+06	1.51458e+06
Q69YN4	Protein virilizer homolog OS=Homo sapiens OX=9606 GN=VIRMA PE=1 SV=2	0	1	1	1	1812	201.9	5.01	1.93915e+06	1.60293e+06
Q6GMV7	Immunoglobulin lambda-1 light chain-like OS=Homo sapiens OX=9606 PE=2 SV=1	6	1	1	1	236	24.9	6.89		705911
V9GZ56	U6 snRNA-associated Sm-like protein LSm4 (Fragment) OS=Homo sapiens OX=9606 GN=LSM4 PE=1 SV=1	3	1	2	1	238	25.7	10.15	2.01634e+06	2.21245e+06
H7C573	Peroxisomal acyl-coenzyme A oxidase 2 (Fragment) OS=Homo sapiens OX=9606 GN=ACOX2 PE=4 SV=1	62	1	2	1	13	1.5	10.84	8.80589e+07	61806604
J3KPJ6	Transient receptor potential cation channel subfamily V member 3 (Fragment) OS=Homo sapiens OX=9606 GN=TRPV3 PE=4 SV=1	6	1	1	1	339	38.7	7.14	1.37972e+06	1.14449e+06
P59665	Neutrophil defensin 1 OS=Homo sapiens OX=9606 GN=DEFA1B PE=1 SV=1	10	1	1	1	94	10.2	6.99	754930	1.1552e+06
K7EJW6	Cholesterol transporter ABCA5 (Fragment) OS=Homo sapiens OX=9606 GN=ABCA5 PE=1 SV=8	5	1	1	1	573	65.5	8.43	1.40076e+06
A0A5C2FXP4	IGL c1699_light_IGKV1D-13_IGKJ3 (Fragment) OS=Homo sapiens OX=9606 PE=2 SV=1	7	1	1	1	107	11.4	9.01	3.11185e+06	1.09667e+06
P31944	Caspase-14 OS=Homo sapiens OX=9606 GN=CASP14 PE=1 SV=2	3	1	1	1	242	27.7	5.58	1.74301e+06	1.38481e+06
B3KP82	cDNA FLJ31376 fis, clone NESOP1000010, highly similar to Homo sapiens zinc finger RNA binding protein (ZFR), mRNA OS=Homo sapiens OX=9606 PE=2 SV=1	13	1	1	1	128	14.4	6.57		465680
E9PDP5	Ankyrin repeat and KH domain-containing protein 1 (Fragment) OS=Homo sapiens OX=9606 GN=ANKHD1 PE=1 SV=1	0	1	1	1	1565	166.6	5.01	2.10267e+07	19729134
Q13823	Nucleolar GTP-binding protein 2 OS=Homo sapiens OX=9606 GN=GNL2 PE=1 SV=1	2	1	1	1	731	83.6	9.25
C9JJV8	Acetylcholine receptor subunit delta (Fragment) OS=Homo sapiens OX=9606 GN=CHRND PE=3 SV=1	4	1	2	1	172	19.6	5.29	1.5524e+07	14436476
Q9Y5I4	Protocadherin alpha-C2 OS=Homo sapiens OX=9606 GN=PCDHAC2 PE=2 SV=1	1	1	2	1	1007	109.4	5.41	1.18335e+07	6875859
A0A0C4DGG8	Cell division cycle and apoptosis regulator protein 1 (Fragment) OS=Homo sapiens OX=9606 GN=CCAR1 PE=1 SV=1	1	1	1	1	1043	120.4	5.92		1.30103e+06
A0A7I2V361	GRB10-interacting GYF protein 2 OS=Homo sapiens OX=9606 GN=GIGYF2 PE=1 SV=1	1	1	1	1	1081	125.8	5.45
J3QQQ9	KOW domain-containing protein OS=Homo sapiens OX=9606 PE=3 SV=1	8	1	1	1	107	12.7	10.78		1.65064e+06
B7Z1I2	Aspartate aminotransferase OS=Homo sapiens OX=9606 PE=2 SV=1	2	1	1	1	366	41	7.18
Q8TDD1	ATP-dependent RNA helicase DDX54 OS=Homo sapiens OX=9606 GN=DDX54 PE=1 SV=2	2	1	1	1	881	98.5	10.02
C9J0E4	Cystatin-A OS=Homo sapiens OX=9606 GN=CSTA PE=1 SV=1	19	1	1	1	63	7.1	7.24
A0A2R8Y880	E3 ubiquitin-protein ligase RBBP6 (Fragment) OS=Homo sapiens OX=9606 GN=RBBP6 PE=1 SV=1	1	1	1	1	1759	197.2	9.55		734015
A0A590UJL8	Histone H3-7 (Fragment) OS=Homo sapiens OX=9606 GN=H3-7 PE=1 SV=1	9	1	1	1	79	9.1	9.45	2.11648e+06	3.83896e+06
Q59EB0	receptor protein-tyrosine kinase (Fragment) OS=Homo sapiens OX=9606 PE=2 SV=1	1	1	1	1	1451	161.5	6.52	1.94786e+06	584078
B3KT07	Collapsin response mediator protein 1, isoform CRA_d OS=Homo sapiens OX=9606 GN=CRMP1 PE=2 SV=1	4	1	1	1	509	55.3	6.99	3.77482e+08
Q9BRS2	Serine/threonine-protein kinase RIO1 OS=Homo sapiens OX=9606 GN=RIOK1 PE=1 SV=2	1	1	1	1	568	65.5	6.19	1.09758e+06	833914
B3KXW6	cDNA FLJ46206 fis, clone TESTI4010721, highly similar to Membrane progestin receptor beta OS=Homo sapiens OX=9606 PE=2 SV=1	3	1	1	1	359	40.9	8.5	7.83934e+06	7.5117e+06
C9JNL6	Electrogenic sodium bicarbonate cotransporter 4 (Fragment) OS=Homo sapiens OX=9606 GN=SLC4A5 PE=1 SV=1	6	1	1	1	122	14.1	6.54	2.75758e+06	2.62514e+06
P00966	Argininosuccinate synthase OS=Homo sapiens OX=9606 GN=ASS1 PE=1 SV=2	2	1	1	1	412	46.5	8.02	7.20342e+06	4218726
A0A3B3IS54	Aspartate--tRNA ligase, mitochondrial OS=Homo sapiens OX=9606 GN=DARS2 PE=1 SV=1	1	1	1	1	484	55.1	8.82	2.34586e+06	1.74161e+06
M0QYW4	Kallikrein-11 (Fragment) OS=Homo sapiens OX=9606 GN=KLK11 PE=1 SV=1	5	1	1	1	141	15.5	8.31	3.63819e+07
Q9UKV3	Apoptotic chromatin condensation inducer in the nucleus OS=Homo sapiens OX=9606 GN=ACIN1 PE=1 SV=2	1	1	1	1	1341	151.8	6.43
Q92646	Histone H2A OS=Homo sapiens OX=9606 GN=H2A/k PE=3 SV=1	9	1	1	1	115	12.6	10.9	1.99876e+06	1.18073e+06
A0A024R0Y2	Acetyl-CoA carboxylase 1 OS=Homo sapiens OX=9606 GN=hCG_30204 PE=4 SV=1	0	1	1	1	2268	257.1	6.61	1.06051e+07	7508264
Q8TBC5	Zinc finger and SCAN domain-containing protein 18 OS=Homo sapiens OX=9606 GN=ZSCAN18 PE=1 SV=2	1	1	1	1	510	54.8	4.82	4.64528e+06	4846301
A0A125QYY8	IBM-B1 light chain variable region (Fragment) OS=Homo sapiens OX=9606 PE=2 SV=1	12	1	1	1	112	12.2	8.5	1.21643e+06
A0A1W2PP74	glycine dehydrogenase (aminomethyl-transferring) OS=Homo sapiens OX=9606 GN=GLDC PE=1 SV=1	5	1	1	1	420	46.2	7.59	529139	1.20745e+06
H0Y7V4	Dynein axonemal heavy chain 8 OS=Homo sapiens OX=9606 GN=DNAH8 PE=1 SV=1	0	1	1	1	4188	478.6	6.11	2.06793e+06
H0YBE0	Protein LYRIC (Fragment) OS=Homo sapiens OX=9606 GN=MTDH PE=1 SV=1	18	1	1	1	60	6.4	8.66		663364
P46977	Dolichyl-diphosphooligosaccharide--protein glycosyltransferase subunit STT3A OS=Homo sapiens OX=9606 GN=STT3A PE=1 SV=2	2	1	1	1	705	80.5	8.07
Q6ZSX5	cDNA FLJ45143 fis, clone BRAWH3040900, moderately similar to Homo sapiens cadherin, EGF LAG seven-pass G-type receptor 2 (flamingo homolog, Drosophila) (CELSR2) mRNA OS=Homo sapiens OX=9606 PE=2 SV=1	5	1	1	1	158	16.9	8.47	4.02518e+07	30921564
E9PQI8	U4/U6.U5 tri-snRNP-associated protein 1 OS=Homo sapiens OX=9606 GN=SART1 PE=1 SV=1	12	1	1	1	164	17.5	11.17
Q6IRW3	Semenogelin II OS=Homo sapiens OX=9606 GN=SEMG2 PE=2 SV=1	4	1	1	1	582	65.4	9.11	1.46316e+06	1.163e+06
Q01780	Exosome component 10 OS=Homo sapiens OX=9606 GN=EXOSC10 PE=1 SV=2	1	1	1	1	885	100.8	8.46	1.76814e+07	12511340
A0A7P0TAE9	Calnexin OS=Homo sapiens OX=9606 GN=CANX PE=1 SV=1	1	1	1	1	626	71.3	4.72	359808	699496
J3KQ69	DNA replication licensing factor MCM3 OS=Homo sapiens OX=9606 GN=MCM3 PE=1 SV=3	1	1	1	1	762	85.6	6.15	7.73865e+06	2425563
K7EPR7	Ubiquitin-conjugating enzyme E2 G1 (Fragment) OS=Homo sapiens OX=9606 GN=UBE2G1 PE=1 SV=1	54	1	2	1	78	9	4.74
A0A024RA28	Heterogeneous nuclear ribonucleoprotein A2/B1, isoform CRA_d OS=Homo sapiens OX=9606 GN=HNRNPA2B1 PE=1 SV=1	5	1	1	1	301	31.1	9.14		782200
A0A096LPE2	SAA2-SAA4 readthrough OS=Homo sapiens OX=9606 GN=SAA2-SAA4 PE=3 SV=1	4	1	1	1	208	23.3	8.98	6.70098e+06
A0A2R8Y5Q0	SH2 domain-containing protein 4B OS=Homo sapiens OX=9606 GN=SH2D4B PE=1 SV=1	2	1	1	1	433	51.4	6.23		5413714
A0A5C2GS67	IG c1078_light_IGLV9-49_IGLJ1 (Fragment) OS=Homo sapiens OX=9606 PE=2 SV=1	9	1	1	1	116	12.3	7.97	2.28375e+07	8692835
A0A8I5KSD5	Plectin OS=Homo sapiens OX=9606 GN=PLEC PE=1 SV=1	0	1	1	1	4453	505	5.71	1.40595e+06	1.1515e+06
A0A7S5EU59	IGH c1636_heavy_IGHV3-23_IGHD3-9_IGHJ6 (Fragment) OS=Homo sapiens OX=9606 PE=2 SV=1	19	1	1	1	129	14.1	7.91	610944	1802998
Q9HB00	Desmocollin 1, isoform CRA_b OS=Homo sapiens OX=9606 GN=DSC1 PE=4 SV=1	2	1	1	1	840	93.8	5.53		719034
Q3B7A7	Trifunctional purine biosynthetic protein adenosine-3 OS=Homo sapiens OX=9606 GN=GART PE=2 SV=1	1	1	1	1	1010	107.7	6.77	3.36702e+06	2.83399e+06
A8K4W0	40S ribosomal protein S3a OS=Homo sapiens OX=9606 GN=RPS3A PE=2 SV=1	3	1	1	1	264	29.9	9.73		820702
A0A0J9YXQ7	Dedicator of cytokinesis protein 11 (Fragment) OS=Homo sapiens OX=9606 GN=DOCK11 PE=1 SV=1	20	1	1	1	40	4.8	4.78	1.64086e+07	8907273
P25311	Zinc-alpha-2-glycoprotein OS=Homo sapiens OX=9606 GN=AZGP1 PE=1 SV=2	3	1	2	1	298	34.2	6.05	1.76995e+06	1.54318e+06
B4DMJ5	cDNA FLJ53012, highly similar to Tubulin beta-7 chain OS=Homo sapiens OX=9606 PE=2 SV=1	5	1	1	1	242	27.3	4.5		465712
E9PNE7	Zinc transporter ZIP13 OS=Homo sapiens OX=9606 GN=SLC39A13 PE=1 SV=1	3	1	1	1	321	33.8	7.68	1.15179e+06	557171
A0A5C2GGK1	IGL c559_light_IGLV1-47_IGLJ1 (Fragment) OS=Homo sapiens OX=9606 PE=2 SV=1	13	1	1	1	110	11.7	6.54	5.21499e+06	2.10043e+06
Q96HP4	Oxidoreductase NAD-binding domain-containing protein 1 OS=Homo sapiens OX=9606 GN=OXNAD1 PE=1 SV=1	2	1	1	1	312	34.8	8.37	6.38703e+06	5603384
Q8NAG1	cDNA FLJ35409 fis, clone SKNSH2009435 OS=Homo sapiens OX=9606 PE=2 SV=1	16	1	1	1	173	18.4	9.83	510927	1903852
A0A7I2PE23	DNA excision repair protein ERCC-8 OS=Homo sapiens OX=9606 GN=ERCC8 PE=1 SV=1	2	1	1	1	415	46.1	6.24	1.14602e+07	3.71484e+06
Q8N163	Cell cycle and apoptosis regulator protein 2 OS=Homo sapiens OX=9606 GN=CCAR2 PE=1 SV=2	2	1	1	1	923	102.8	5.22		775473
