# Supplementary material for: Targeting COPA to Enhance Erdafitinib Sensitivity in FGFR‐Altered Bladder Cancer
Source: Adv Sci (Weinh). 2025 Mar 20;12(18):2413209. doi: 10.1002/advs.202413209 (PMC12079435; doi:10.1002/advs.202413209)
Supplement: Supplementary file 6 — Supplemental Table 5 [file ADVS-12-2413209-s002.xlsx]

## Sheet: Sheet1
Supplementary Table 5 The differential genes detected by RNA-seq and LRPPRC RIP-Seq results from GEO datasets
COPA-KO#1 vs sg-NC (DMSO) P-value top 800		COPA-KO#1 vs sg-NC (Erdafitinib) P-value top 800		LRPPRC RIP-Seq
LCP1	SFTA1P	SMTN	LPXN	TPI1	ATN1	THOC2	FAM21A
OLR1	MFSD11	AKR1C1	PTGS2	RHOA	SRPK1	PEPD	CIC
DYSF	CPNE2	SLPI	MXRA8	PABPC1	PXN	MBNL2	RPL22
AATK	STXBP1	OLR1	RHOBTB3	HSP90AB1	CAP1	HSPA1B	SPAG5
MMP1	HS3ST3A1	TRIML2	RGS4	FTH1	TCERG1	ASXL1	ZC3H11A
PADI3	CSF3	IL24	PEAR1	RPS3A	NCOR2	CLIP1	PYGL
SH2D2A	AGK	SH2D2A	SERPINB13	HSP90AA1	LASP1	AZIN1	SMC4
CDH1	USP40	LCP1	SP140	TUBB	NUP50	YEATS2	HADHA
COL6A2	CLMP	PGF	AC025259.3	MT-CO3	MARS	CANX	RIF1
SLPI	CASP9	KRT17	CLMP	ATP5G2	EIF3L	TNRC6A	DOCK1
IL24	COBL	SPOCD1	CA2	HSPA8	SPIRE1	MCFD2	SH3D19
PGF	DMAC1	DYSF	RTL8C	EEF1A1	HNRNPK	DIP2B	POC1B
ADAM8	TDG	AC025419.1	PLPP3	YWHAZ	TMPO	HNRNPC	TAF2
SYK	CLUAP1	ST14	ANO10	MT-CO1	BNIP3L	VAMP3	CDC42EP3
ALPP	NAV3	CDH1	CREG1	OST4	MCM7	LAPTM4A	RSF1
TOX2	C10orf91	RGS3	PADI4	CALM2	FAM91A1	RANBP2	ANKLE2
RGS3	SCRIB	TRNP1	GPX2	CDC37	PDLIM5	NCBP1	C6orf62
FKBP10	MUC16	WDR66	TMEM40	HMGA1	EIF2AK4	FOXK2	NPEPPS
COL13A1	CALD1	OCLN	DBP	YBX1	S100A10	KIAA0196	ABCE1
GCNT3	IARS2P1	AATK	ARHGEF28	ACTG1	JADE2	RTN4	CDK13
2024-03-04	CEP57L1	AF121898.1	KLF5	ACTB	TOP2A	ACBD6	ORC4
TMEM52B	TFEC	MMP1	NTSR1	IFITM3	CCDC88A	GIT1	RRP1B
AC006452.1	SPEG	ALPP	ATP2B1	EEF2	MOB1A	IER3	RPS5
RASSF9	CDKN2A	ZBED2	LAMC2	RPSA	PCBP2	ZCCHC14	ACIN1
CORO2B	FZD2	KRT13	SPTBN5	MAT2A	STAT1	PPP2R5D	BRI3
AKR1C1	MXRA8	SOCS1	AL691482.3	SRRM2	AP2S1	MTDH	NDUFAB1
SPINK5	SULF2	IGFN1	CPVL	RPS24	SETD5	MCMBP	TEX10
MAGEB2	KLHL17	CPS1	RUSC2	TPM4	WWTR1	ACAA2	MYCBP
GPSM3	SLC43A2	SPINK5	SLC4A11	C20orf24	MT-ND1	NSMCE1	CAPRIN2
SMTN	AOC2	BTBD16	ACPP	FTL	TACC3	MSH2	ECHO2008-A229_newGene_611
KRT13	FAH	GCNT3	AC087392.1	EIF4G2	COPB1	C2CD5	CENPN
LAPTM5	TSC22D1	IL11	ARL4C	HDLBP	OSBPL8	NME1-NME2	CCDC86
SFMBT2	SLC16A7	CSF3	HIST1H2BK	RPLP0	TYMS	MED15	MFN1
NOG	FHL3	PBX1	MAGED2	PSMA6	DAZAP1	MT-CYB	RPL27
CYP4F3	DYNC1I2	SCEL	FZD2	KPNB1	EIF3CL	WDR26	KIF18A
IL1B	RIOK2	MAPK13	CHST2	CKS1B	HSPD1	HBP1	PIKFYVE
TSPAN5	ANKLE1	TMC4	CTNNBIP1	PGAM1	PCM1	RPL5	YLPM1
KRT17	SNX17	MMP12	TOX2	CFL1	BUB1	ACTN4	TES
BRD3OS	PMVK	CD274	C12orf45	GAPDH	PDP1	NUP214	PCNXL4
PSRC1	CUL7	COL6A2	CYP4F12	AGPAT1	ATP5J2	ERGIC1	DPP8
GAB2	ELL2	MAGEB2	OAF	CNOT1	SRRM1	ZNF318	MRPS22
PDE2A	RAC2	DGAT2	ACOT7	PKM	MTHFD1	SACS	RPL7
FJX1	FOXC2	C11orf86	AC090833.1	KRT8	TNFAIP1	MAPKAPK3	TMED2
MAB21L4	TKFC	SLC43A2	FOSL1	PRRC2A	NUP98	BCCIP	BICC1
FIBCD1	C12orf4	SH2D5	RETREG1	VIM	CD44	KDM2A	MIDN
ADAM19	PLK1	NTRK1	NHS	NFE2L2	EIF5	KDELC2	AXL
TC2N	PDZD4	PRRG4	LRRC8D	PRKDC	CCT5	NR3C1	FAM21C
ABLIM3	CD44	SYK	NRG2	YWHAE	CD24	RNASEK	MRPS23
AC025419.1	TGM2	MSX1	PLGRKT	HMGA2	TOMM34	RBM25	TAB3
OTULINL	AC012512.1	2024-03-04	RAB11FIP4	HSPB1	MAP2K2	AKIRIN2	SNRNP70
VILL	SLC22A18AS	SFMBT2	SORT1	IARS	RLIM	ANP32B	PHIP
KLK10	ELK3	LCN2	LINC01322	KPNA2	CCDC6	CSNK1A1	PRDM4
PBX1	NAPRT	MAP1B	AC007686.1	PRPF8	HIPK2	TMEM256-PLSCR3	SLC38A2
ARNT2	OSBPL6	ELF3	LRIG3	HIST2H2AB	MYH10	NCOA2	MAZ
NRG4	CKAP4	TLR4	DNAJC12	SLC25A5	MAPKAP1	CLTA	S100A11
AF121898.1	IFNGR2	GPCPD1	SP110	RPN1	MAPRE1	SMARCD1	RFX5
CPVL	PHGDH	FOXQ1	LPAR1	CSDE1	HNRNPA3	ZNF644	STK25
BTBD16	AC004233.2	SPP1	DUSP16	FAM129B	WARS	GBF1	RABGAP1
GPR3	HMGA1	ITGA1	RASSF5	RPL12	GLS	PTPN13	SORT1
TXNIP	STAMBPL1	KRT6A	GALK1	SCD	FIBP	MRPL49	MCM8
VAV3	TXNRD3	MUC1	LRG1	WNK1	ARID1A	HIGD1A	PRPF6
MTUS1	VGF	S100P	ID3	GNB2L1	C12orf57	HIAT1	CYP24A1
ETV4	TMTC2	MAP7	TMEM117	UCHL1	KDELR1	CDK2	EHBP1
CRYBG2	APH1B	IDS	PDCD1LG2	EIF4G1	NOP56	CCNB2	RCAN3
LACTB	CNBD2	AGR2	GPD1L	SET	TAF9B	RALGAPB	SEC24B
WISP2	INHBB	AC006452.1	MYEF2	NUP188	RPL34	TNPO2	TMED5
ARRDC4	MORC2	MED24	LHFPL2	DNAJA1	ZDHHC4	KIF2A	SAMHD1
SDC3	INTS5	LINC01293	PXYLP1	LYPLA1	FAM83D	CNOT8	PHC1
EEFSEC	TGFB1I1	APLN	LACTB	CDC25B	GART	PBX3	PCNP
ELF3	IGFL2-AS1	INHBB	PTPRR	BRD2	XPO7	E2F4	GABPB1
IGFBP7	ACSL5	PDE2A	DSC3	ACTR2	USP22	SP1	MAP1LC3B
FOXL1	S100P	PIK3CD	SULF2	RPL39	NCOA3	GSTK1	ADIPOR2
ZNF114	RND1	IL7R	KCNJ12	UAP1	PHF10	VKORC1L1	RSRC1
CYP4F12	PTPRB	ADAM19	RNF182	GNB1	AKR1C2	GABRB3	UROD
SPOCK2	AL512274.1	IRX3	CEBPA	CCNB1	SERTAD2	NCAPG2	SREBF2
NTNG2	FASTK	FOXD1	DISP2	LDHB	AARS	LARP4B	EBNA1BP2
SH3KBP1	PTGS2	DBN1	SEMA3F	DDX3X	NRAS	CCT2	RPL17
RNF223	IGFBP3	S100A14	FLI1	HNRNPL	FDFT1	MYO1B	MPRIP
ANGPTL4	PACSIN3	RHOV	PRKCD	YWHAQ	ARHGEF10	PSMB7	COPS7A
NOXA1	TCIRG1	B4GALNT3	CCDC22	NT5DC2	MRPL20	KIF3B	ELOVL5
PIK3CD	PAQR8	SLC39A13	HES1	PAPOLA	DDX21	TRIQK	ZER1
TMEM132A	RAPGEF3	MYH16	COL1A1	ALDOA	ECHO2008-A229_newGene_7938	RPS25	STK38
P3H4	SYT1	GPRC5C	ADAT2	PTMA	CCNI	PSME4	ANXA1
PRMT6	PAK1	CFH	AXL	MYOF	HSD17B12	FNDC3B	GPHN
HTRA1	ACSS2	LLGL2	GALNT5	YWHAB	PRPF40A	MPV17	PRC1
PCSK5	DSG3	NRG1	PDE3B	EIF4B	SMG1	DIAPH1	ATP5O
TSEN15	CALM1	MARVELD3	NT5C3B	CHP1	SH3BP4	ECHO2008-A229_newGene_3558	VDAC1
ITGA1	LIPH	SEC24D	ADGRB2	HUWE1	ATXN2L	ACACA	CYR61
CAMK2N1	SIGMAR1	SPOCK1	SLC29A2	MYH9	COX7C	SCRN1	AP3M1
FGFR1	PRRG4	CYR61	NLK	DCBLD2	MFF	HNRNPAB	RAB1B
DBN1	BDKRB2	SYBU	PAEP	NETO2	NEK6	TRIM37	USP6NL
DPF1	PTPRR	SOX9	MAP3K21	UBE2C	MRPL45	CYP1B1	STARD7
MPI	NCK2	BCAR3	AC010343.3	CKS2	TPM3	TRIAP1	PHLDA1
TMEM171	C14orf132	MUC5B	TMEM170B	ADNP	TRRAP	MED25	SLC25A32
EBI3	VPS54	MFAP5	AP1S2	MYL12B	TARS	ANO6	CPNE3
ITGB8	RANGAP1	KRT81	2024-03-09	WBP2	WBP11	ARHGAP5	SP3
ST6GALNAC4	CRLF2	AC004233.2	IL1RN	ITGB1	DNAJB6	PAK2	AK4
TMPRSS3	ATP2B1	ESPN	TRAF1	PLK2	CYB5R3	CSNK1G1	RPL29
CDKN2AIPNL	RAP1GAP2	HCN2	PFKFB4	CLTC	PABPC4	KMT2D	SMCHD1
MHENCR	AL136162.1	GPSM3	SYT14	RPL15	SMS	CTSD	EMP3
ZFP42	ASIC2	H19	PI3	HNRNPA1	ANXA5	KRT81	CAMSAP1
DUSP6	MBTPS2	OTUD1	FMNL1	POLE3	ARPC3	RPL4	TGFBI
CYP1A1	ALDH6A1	SLC27A2	KIF26A	LRPPRC	TRIM28	GAPVD1	SARS
MAP1B	TMEM40	CEACAM6	RGS20	EIF4A1	AKAP10	TFDP1	TGIF2-C20orf24
RIN1	TGFB1	VILL	AADAC	NAP1L1	TTI1	PRELID1	MITF
OAF	ID1	NTN4	GNAL	RPS17	RPS18	RARS	SS18
SCEL	MUC13	TENT5A	SCPEP1	RPL41	TUBB3	HTT	TXNDC5
MIR100HG	GLP2R	PPFIBP2	CPD	NPM1	HNRNPUL1	PHC3	UBE4A
RAMP1	CBR3	TBC1D30	FGFR1	ACTN1	BAZ1B	TMX2	FLOT1
PPFIBP2	LRRC75B	LY6D	LRRC8B	C1QBP	SMARCA4	SCYL2	FERMT2
MARVELD1	TRIM52-AS1	FOXJ1	GRHL1	AKR1B1	ZNF148	RFX7	WWC2
AL031846.1	ESPN	COL13A1	KDM2B	HNRNPH1	LARP1	HIP1	MDFIC
CYP4F29P	ADPRHL1	CYP1A1	MYO15B	YWHAG	UHRF1BP1	MTPN	DCAF8
CAVIN3	SCPEP1	AKR1C3	EIF4E3	FANCI	BCL3	GMPS	SKP2
ASB13	DYNLL1	MIR100HG	HRK	RPL13A	USP10	TMEM14A	WDR43
GGT5	SYT14	CPLX1	ZNF341	XRCC5	EPN1	NCAPD3	RTFDC1
NTSR1	KCNQ1	CXCL16	RASD1	GPI	MT-ND2	LTN1	GABPA
MOB3A	IRAK2	CCDC187	COX6B2	ZYX	DDX42	ZNF800	BAIAP2L1
TJP3	TIMP2	TRIM16L	WNT10B	RNF4	USP1	MMS22L	ZMIZ1
B4GALNT3	VASP	MECOM	KRT23	TMBIM6	MCM4	HEATR1	KIF2C
WDR54	HSPA2	C20orf197	MB21D2	EIF4H	MARK3	ZFYVE21	PPARG
CPLX1	MAMLD1	RBM47	LINC00958	CLIC4	SMEK1	UBAP2L	DBI
C4BPB	KCTD12	SPRY2	GAS6-DT	SMIM15	TPGS2	MCM3	ZZZ3
ALPG	BLACAT1	TMC5	CAPN8	ADAR	PIK3C2A	PPP1CA	HMGCS1
SPHK1	ZNF713	TC2N	SLC25A19	NCL	DOCK5	EFR3A	PSMD3
IL7R	AC007686.1	CDYL2	MAP3K7CL	AP2B1	CNBP	ZNF664	RAI1
LINC01537	EXD3	GGT4P	COBL	UTP18	ANKRD17	CRK	ELF4
FMNL1	GPKOW	TJP3	ADGRL1	SUPT16H	BAZ2A	PLS3	ADNP2
SPOCD1	HES7	FXYD3	METTL7A	CSNK2A1	GLO1	RRAS2	ABL2
TTC5	ATG4A	NOG	GCLM	PPP3R1	USP14	APLP2	SIN3A
CALB2	CXCL16	RASSF9	PIK3R3	HDGF	CCT6A	PDCD2	MCL1
H1F0	FAM129A	TUBB6	ZNF77	CCT3	PSMD2	SYNJ2BP	NUF2
ARHGAP26	BTBD3	PCNPP3	ID1	FAM120A	TRIO	EIF1	PHB2
KRT4	TMEM170B	OTULINL	LINC02535	CHRAC1	RAB8A	ZFR	RRAGA
STC1	ETV5	NAV3	CEP131	MACF1	SPTBN1	COPB2	STK4
LINC01843	AC008105.3	RAMP1	STS	FOXM1	ANAPC1	RAB6A	IFITM2
NES	ADAMTS16	PCSK5	PRKCG	STRAP	PPP2R5C	ZNF532	ACSL3
APLN	SH2D5	MTUS1	CNN3	NT5C2	SEC23A	SAMD4B	C14orf169
TLR4	PLLP	DUSP9	POMGNT2	APEX1	IL6ST	VKORC1	SEC23IP
FN1	SYNJ2	AC137932.2	AQP3	IPO7	JAK1	NFKB1	GNA13
MBLAC2	ATF3	HDAC9	SPHK1	ARPC1A	HSPA9	STAT3	ECHO2008-A229_newGene_474
SYT11	FGD3	ALDH1A3	MKLN1-AS	MORF4L1	ATAD2	TNS3	WDR45B
MFSD3	PLCD1	TMPRSS3	HK1	EIF3F	MAPK6	PIGT	NEDD9
ZBED2	GEM	FOXC2	CMTM8	MARCKSL1	ETS1	USP34	TICRR
CDYL2	CCDC97	AHR	ST6GALNAC4	DKC1	MED13	MTUS1	SLC7A5
FAM214B	MTMR1	SERPINE1	FAM111A	ZBTB38	DPP9	SLC35D2	SRCAP
NT5E	NNT-AS1	MAL2	EOMES	ILF2	SKIV2L2	MRPS18B	UBA1
S100A14	MYH15	EHD1	BTBD11	CORO1C	PPP1CC	SIKE1	ZFP1
PLEKHA7	TACO1	POLM	FBXO6	G6PD	MRFAP1	HSP90B1	INTS8
MIR205HG	DUSP9	INHBA	FOXO1	MAGED1	TPM1	ALMS1	NPRL3
FOXD1	ATXN1	MME	SYNE4	RPL7A	AP1B1	NUP43	AKAP13
TAMM41	TTL	SFTA1P	TM4SF19-AS1	UBE2E3	KDM1A	PPME1	NARS
AKR1C3	GADD45B	CREG2	CLDN7	EIF2AK1	HCFC1	ZNF146	OXSR1
COQ3	STARD8	NKD2	CYTH4	ZNF207	NUP155	ETV6	KRT7
SEMA3F	RASD2	MUC16	STK10	NCOR1	NME4	SIPA1L3	TBC1D22B
POFUT1	PTGS1	PODXL2	PREX1	TXNRD1	CRTAP	ATF7IP	ADGRG6
MYO1D	RAD52	ANGPTL4	ABCG1	TSC22D1	COPG1	UBXN2B	SZRD1
MEN1	PAG1	FAM131A	MYLK	CSE1L	TAGLN2	FLII	NNMT
STRADB	MATN3	OSBP2	PTPRH	PTBP1	RALGAPA1	PA2G4	DLG1
BCAS4	NHLRC2	KISS1	HEBP2	MYO10	KDM3B	OGDH	ETF1
TAZ	CDR2L	NRG4	RAB20	RPL3	BIRC6	MELK	DIAPH3
CSGALNACT1	SPPL2A	FERMT3	CKMT1A	FLNA	SHKBP1	CNOT7	PATL1
TOR2A	SOCS1	FAM114A1	LINC00942	ANXA2	DEK	DYNLL1	YTHDF3
SLCO4A1	SNAPIN	LINC01204	ADGRG6	NCAPD2	VCP	ANAPC5	CTNNBIP1
NTRK1	NUP205	ANKRD22	KRT4	CUL4B	RAD21	NF2	RPRD2
ACSF3	TMEM173	PADI3	MANCR	SF1	RPL26L1	COG5	ANXA4
LOXL1	UQCC3	TMEM52B	SYTL1	CCT4	DYNC1H1	DENND5B	APOBEC3B
LINC00173	F2R	MARVELD2	RFX3	PDS5A	SAP130	MYBL2	PI4KA
ARPIN	CDC42EP3	CAMK2N1	JUND	WSB2	PSMD14	FNDC3A	AKR1B10
FAM114A1	RELN	VAV3	FAM167A	NFAT5	ARID1B	PHKB	OAS3
GABARAPL1	HSH2D	FAM214B	FAM117B	KLHL5	CTNNA1	RPL11	UHRF1BP1L
RYR2	TNNT1	NT5E	KRT8P14	CAPRIN1	DLAT	XRN2	SMAD5
KITLG	SLC29A1	THBS1	ARMC7	ATP6V1D	EPS15	EZR	RAB1A
FAM167A	NSFL1C	ACSF2	EHF	UBQLN1	YAP1	MYO9B	MAF1
INPP5D	RBM47	HMOX1	LINC00165	PLP2	HBS1L	DDX6	PGAP2
MYH14	SOX18	AMOTL2	GSN	MT-ND4	CERS2	CHD8	SPRY4
FAM20C	BICDL1	TNNI2	CCRL2	TTC3	RBMX	RPS4X	RFC1
MVP	FBLIM1	KLF9	TXNIP	SNRNP200	BRPF3	UBE4B	TACC1
ST14	ZNF552	MVB12B	BICDL1	SDHB	ILF3	UBP1	HIVEP1
ABHD14B	TTC8	TFF1	RRAGA	RRM2	CTDSP2	IGF2BP2	MGLL
NRG2	CILP2	ASIC1	GFPT2	ANLN	KIAA0100	PRCC	TCEA1
GAMT	NBEAL2	MUC4	LETM2	EEF1G	SLC25A13	API5	PDXDC1
ZDHHC8	PLAGL2	KLF12	DNASE2	RAD23B	SEC31A	OPA1	TUBA1A
IL1A	COQ5	AC090023.2	MMP28	TMEM147	MAPK9	SEC24D	DHX40
AC068473.5	DCTN1	DPF3	DTX4	CUTA	TMCO1	RBBP4	PARP14
AGR2	GLI4	CYP1B1	RASSF8-AS1	CIZ1	PPM1G	RNF44	FECH
BCKDK	NEURL1B	CDH13	GATA6	NRD1	PITPNA	UBALD1	NCAPG
NTN4	ANKRD46	RNASE7	AL606834.1	PTMS	RPL26	SIPA1L1	EAPP
HCN2	ZSCAN31	ETS1	COL16A1	STIP1	KARS	GMFB	ZBTB4
CTH	EEF1AKMT2	PDLIM7	SOX2	TOMM6	HNRNPF	SRSF11	ANKHD1-EIF4EBP3
IL11	ARHGEF40	CHAC1	AC005332.6	GOT2	VARS	SPAG9	MT-ND6
MARVELD3	CTDSP1	CTSS	IL20RA	RAC1	ABR	ZNF195	MRPL3
CCDC22	APOBEC3G	MUC5AC	EPHB3	AHCTF1	WASF2	OAZ1	RBBP6
AL109615.3	GPER1	TOB1	PAQR5	DPYSL2	ECHO2008-A229_newGene_6805	ARF4	THOC5
RHOBTB3	NPAS2	LAPTM5	GPR3	SSRP1	UBB	MECOM	FRMD6
HMGA2	PALLD	STC1	TRAC	HSPA4	NPLOC4	pk	PSMD1
SLC41A2	SAMD4A	AOC1	MYH14	RPS2	LRRC8D	DST	PPP2CA
MUC2	LHFPL6	NCOA7	TSPAN15	CAV1	YKT6	NCOA4	DCAF6
LAMB2	C17orf75	ESRP1	GBP3	44450	YY1AP1	CSNK2A2	SKAP2
ELFN1-AS1	THBD	PAG1	LAMC3	CALM3	ZNF638	ASH1L	ASCC3
H1FX	ID3	NRIP3	AC055811.2	MT2A	RGS10	AHR	ZC3HC1
RASGRF1	ITGA11	CBX2	KLHL23	ATP1B3	AP3D1	SSFA2	SMARCD2
IGFN1	LPAR1	FRMD6	PLCXD2	TRIP10	PLAC8	LRRC58	NLN
SLIT1	DDX1	CHRNB1	FAM171A1	RFWD3	SMARCC1	RPL6	TARBP2
BCAR3	FOXO4	DUSP8	SAMD4A	SNX17	USP11	RPS6KA3	DONSON
ACOX2	SCG2	LINC02407	DDN	CCT7	TIMM50	KIF1C	PAPSS2
FAM189B	WDR66	RAC2	MYB	ARMC10	LARS	CHKA	MRPL35
TSHZ2	RPP25L	SH3KBP1	SEC14L2	MSN	UBE2Z	SPARC	GUF1
TTC26	IKBKE	CCDC85B	MANEAL	KHSRP	NBR1	HNRNPU	PHACTR4
GALE	LAMC2	CD70	SYNGR2	MT-ATP6	MTMR2	MEPCE	FAM208A
TRAF1	GGT4P	CD55	HSH2D	SON	SEC16A	RPL30	LBR
MGAT4B	SLC2A6	KLK10	BCO2	EIF3E	CDK6	GPS2	NOP14
OLFM2	MYH10	MAB21L4	FGD4	BIRC5	EIF2A	RPS6	AFAP1
AFAP1L1	CCDC80	TACSTD2	AL162582.1	MAP4	KIF20A	CEP192	FABP5
TYW3	LCK	CALD1	BLZF1	EPB41L2	MBNL1	VCL	BDP1
PXDC1	SNAPC2	CSGALNACT1	CASC19	SRP9	P4HB	CDK5RAP2	ZNF770
B4GALT7	EPM2A	SHISAL1	CYP2S1	DICER1	RRAGC	IWS1	KIAA1191
ARHGAP42	F12	TRPV3	ETV1	PRKAR2A	DHX15	IGF2BP1	EGLN1
AC006262.1	F2RL2	LMO7	KRTAP2-3	TFAP2A	CREBBP	MAGEA4	MRPL37
ERCC1	SLC44A2	MARC1	RYR2	RPRD1A	UBE2Q2	MED1	RPS27
FHL1	NALT1	DOCK4	ADAMTS12	CSRP2	DAZAP2	POLD2	NAP1L4
LLGL2	MT2A	PTGES	ZNF467	CAND1	NACA	GARS	NF1
ANTXR2	RSRC1	SNAI2	GASAL1	RPL41	SH2B3	RAB3GAP1	FAM107B
KLF5	CAVIN2	BARX2	PAX9	ATP5B	PTP4A2	CALM1	EXOC2
LCN2	PYCR2	CSF2	CACNG6	ENO1	MYC	MRPS7	METAP1
SYTL1	SP140	OAS1	DLG4	TUBA1B	ENAH	DSTN	PHACTR2
AC087392.1	MDM1	LINC01605	HS3ST3A1	DAP	HIF1A	TUBB4B	CTPS1
ISM1	MUC4	FBLIM1	PPP2R5B	ARPC2	SLC38A1	TSR1	CENPA
OTUD1	WDR75	SLC7A2	MYCL	TAX1BP3	PERP	KIF3C	LMNB1
PGGHG	RDH10	FOXL1	IL17RB	POLR2A	KIF1B	DDAH1	AP3B1
KRT86	GAB1	ABLIM3	DHRS13	FADS1	IER2	GNE	TTK
GJC2	RETREG1	LAMB3	TCEAL9	NFIC	GLE1	SMAP1	DMXL2
EML3	GAS6	MMP15	IGDCC4	COTL1	SF3B1	DNMT1	CAMSAP2
ADGRB2	SEC14L2	APCDD1L	TMEM67	PEG10	SMAD3	NFIB	RAB14
PROM2	PYCR3	NTNG2	RASA3	CDK16	LPP	HNRNPA2B1	WDR62
C1QTNF6	SEMA4B	AC084026.3	PROB1	ELAC2	ARFGEF1	RPL8	SRXN1
TPRG1	FAM160B2	ACSL5	EPCAM	BZW1	NAMPT	BEX1	CBX6
ICAM1	COA1	PLCH2	MAP4K1	ARHGEF12	TBL1XR1	MET	BMP2K
POLM	INO80C	AREG	EEF1AKMT3	PTGES3	MTHFD2	RAB2A	PSMA7
SEMA6B	GALNT6	MYOSLID	SPSB1	GOLM1	SEC24A	MLF2	GYG1
CALB1	ZDHHC11	TINAGL1	KIAA1211L	SUMO3	STIL	C11orf24	CALU
MB	SCAMP5	KCTD11	NRTN	NCOA6	DHX38	DNAJC13
BOK	LTC4S	USP20	EXPH5	SND1	TALDO1	SHMT1
CYGB	PSAPL1	LHFPL6	WISP2	FASN	RPL7L1	EIF4A3
PCDH15	AP3B2	STOM	LTBP2	PES1	CDIPT	ECHO2008-A229_newGene_3917
TWIST1	RAET1L	ARHGAP29	COL5A3	NFYC	TRAP1	ASF1B
HK1	ALDOC	HMGA1	C6orf132	ARPC1B	MED14	CRIM1
RNF182	GALNT7	CKMT1B	AC004816.1	PTK2	NBPF19	AP1G1
AOC1	KRT6A	GALNT3	HOMER2	PRRC2C	PRDX3	PTPRS
PGM1	INAFM2	RASGRF1	NOP14-AS1	GDI2	FMNL2	PARP1
TRAFD1	TNS2	ARHGAP26	AKR1B10	FKBP1A	PFN1	CAMKK2
C16orf58	SRPX	GCNT2	RIMS2	USP9X	CS	ATXN10
KLC2	TSPAN33	DSG3	FUT3	SEC14L1	HMGXB4	NSMAF
NIPSNAP1	EI24	TNFSF9	CBLC	UBE2E1	VPS37A	RBBP8
EIF4A2	SHISA2	TMEM158	KDELR3	ADD1	USP39	ZNF106
AL365356.5	METTL27	IL1RAP	SERPINB4	CALR	FOSL1	SMG7
STARD10	CTNNBIP1	REEP1	SH3PXD2A-AS1	EIF3G	WWP1	MORF4L2
PRRX2	FAM131A	CORO2B	LUCAT1	TCF12	HMGN1	UBR2
UCA1	PPM1F	MB	CLDN23	NIPBL	MINK1	ANKRD40
DIAPH2	IL31RA	BTBD3	TFEB	PRRC2B	RPS15	PGLS
ZNF280D	RPS6KA4	HYAL1	TSEN54	AKAP12	ECHO2008-A229_newGene_5288	VCPIP1
VTI1B	ZNF777	FAHD2P1	LINC00659	MDH2	TGM2	RANGAP1
TGFBI	AAAS	HIST1H2BD	DANCR	ATP2A2	AHNAK2	USP24
PZP	LEPR	MCTP1	KRCC1	NCKAP1	APBB2	ALAS1
KCNIP3	FUCA1	MYO1D	RGS2	RC3H2	FRYL	LMNB2
PGBD1	P2RY11	ESM1	ALKBH2	LRRC59	PICALM	DXO
LARP6	ZNF629	MEST	TRPT1	CAPZB	44449	MFN2
KIF3C	SIPA1	ALPG	RAP1GAP	CTNNB1	PTPRA	PCMTD1
DUSP8	ACTA2	FST	NECTIN3	HNRNPM	RBBP7	ACTL6A
POU5F1B	CLCN4	GDI1	GAREM2	RACGAP1	GOLGA5	ERF
RNPEPL1	ABCC3	TRIM29	TMEM131L	STMN1	C1orf122	ATP6V0C
IL17RC	DHRS1	MAPKAPK3	WTIP	COPA	TCP1	STXBP1
MN1	FAM111A	INAVA	MMP10	TCF20	EP300	HACD3
AC137932.2	ATF1	NRARP	PCSK1	CTNNAL1	FADS2	NUDT21
ZNF331	SLC4A11	FAM110C	EFR3B	HADHB	EXOC7	HZGJ
SPRY2	RABAC1	SARDH	CHRNA9	AKR1C3	C12orf75	ROCK2
VPS51	NUCKS1	IL13RA2	TNNT3	MAP1B	ACTR1A	KIF4A
STK10	STEAP4	SLC20A1	AL365356.5	SEC24C	DCAF7	DHX9
SLC1A1	NEMP2	FLNC	DENND2D	UHMK1	RAD17	FTSJ3
LGALS1	C8orf37	SEMA7A	FUT2	WHSC1	BCL9L	MEF2D
SYNE1	TMEM71	ENC1	IFNWP19	GTF2I	CHD3	ZHX1
FOSL1	IDH2	MMP19	RCN3	LDHA	DBN1	CEP170
TMC5	MAN2C1	MAP7D1	MVK	XPO5	HECTD1	ZNF131
BIRC7	ANKRD2	MAOA	SLC22A3	ANKIB1	SPATS2L	EGR1
TRIOBP	SPATA20	FKBP10	POU5F1B	IPO5	ECT2	ARHGAP21
SYBU	JTB	SPRED3	SERPINA1	TRAM1	PSME1	RICTOR
TOB1	F3	TFRC	DUSP13	ASAP1	CDCA2	CARM1
GALNT3	MOSPD1	KIF3C	DLC1	ARPP19	AAMP	ASAP2
PLEKHN1	ZNF726	SYNJ2	MYO5C	SORBS3	DDB1	ZNF83
FKTN	SQOR	STX1A	MYORG	WDR1	HLTF	CACYBP
CPS1	C11orf86	GAA	SORCS2	ID3	ELOVL1	PARD3
AUP1	PRCP	LEPR	PRSS12	PRKD3	BMI1	SSH1
APOBEC3C	RASAL2-AS1	IARS2P1	ATF3	BCL2L1	PTPN11	SERINC3
MSX1	TMTC1	TRIM6	VGF	DYM	RNF216	ARHGDIA
STX1A	TMEM136	LGALSL	SIPA1L2	GNG12	DYNLRB1	RCN1
DGAT2	COPS7B	LONRF1	TCTN2	MRPL36	UBE3C	SNRNP40
SYNE3	LINC02434	IFIT3	TFF2	DDX10	MOB3A	GLUD1
SYNGR3	IL1RN	TMTC1	PTPRG	GORASP2	ELK1	PTPN14
DOCK11	MGAT5	JUP	PLD1	EPRS	SDHA	UTRN
ORAI3	TMED1	AL365181.3	SNHG4	RUVBL2	NONO	IDH1
HMGCL	ACTR10	C11orf68	TRIM31	CDC42BPB	FARSB	SCAF4
VWA7	PERM1	NMU	CRMP1	CDC20	BASP1	HMGN4
TTC22	IL4R	MCFD2	GEM	STAG2	LANCL1	SOS1
MMP12	NEK3	P2RX4	PKDCC	EIF5A	CD164	KMT2E
PHC2	NAGPA	TSPAN5	PITX1	RAVER1	DROSHA	GABARAPL2
PLK3	UROS	AIG1	HPGD	CAST	ECHO2008-A229_newGene_3083	PPP2CB
STK25	PIGU	SLC16A7	MIR31HG	RDX	AAK1	DAD1
DHRS7	AL365356.4	APCDD1L-DT	HNRNPA1P27	CBX5	PRR13	NLGN2
TMUB1	TRMT10A	A4GALT	NFASC	NUP205	PRKAA1	MDM2
CRTAP	PDLIM7	IFNE	KIAA1755	YME1L1	TIMELESS	CCNE2
ORAI2	PIGQ	GLIPR1	NR4A2	YBX3	SDCBP	AP2A1
DENND6B	CATSPER1	LINC01537	TRIM15	PDE4D	SPTAN1	FKBP4
KRT81	COL12A1	WNT7A	PYGO1	PALLD	RNMT	APIP
PEX13	CYP2R1	TGFB1I1	CCDC71L	AFF4	TWF1	SLC35A4
RNF187	ACOX1	RAB8B	DSEL	IPO8	LTA4H	GNG5
MYL9	CSRP1	TSPAN1	CFD	NOP58	PWP1	ERBB2IP
KIAA0319	EPHX1	CNIH3	ZEB1	ARID2	SCFD1	POLA2
ADORA1	MGAT4A	HJURP	SYT8	RHOBTB3	RCOR1	LGR4
LRIG1	COMMD1	NEMP2	ATP6V0A4	FAM208B	KIAA0430	SEPN1
BCAM	NUDT8	ITGA11	MCF2L	AMD1	MAP4K4	WDR70
SEMA5A	FLOT1	CRYBG2	ANTXR2	EIF2S3	PROSC	TRIM14
GRID1	SGK1	DDX58	PDE4B	CBX3	HSPA1A	ZNF462
CYTH4	QDPR	CCDC9B	EGLN3	DDX17	PIP5K1A	BPTF
STON2	MSRA	AFF3	F2RL2	IQGAP1	KRT18	ZNF410
ARHGEF19	PARVB	MICAL1	NMRAL2P	RAF1	MIB1	FKBP15
PCK2	AC011448.1	SPEG	WDR54	SRSF2	GIT2	RBM23
WNT7A	ATP2A1-AS1	SMIM29	TSHZ2	SSR2	ZWILCH	TEAD1
LIMCH1	PLEKHF2	PECAM1	LCAT	DNM1L	ACO1	RPL36A
C20orf197	AC138904.1	PLEKHH3	GAMT	44441	DERA	RANBP1
SPRY4	GREB1	SELENOP	KLHL22	CLINT1	CTCF	CKAP5
CFH	PSCA	CDR2L	FZD3	ARF1	ICE2	MGAT4B
TGM4	AL121944.1	SLC9A3R2	TMEM71	ITCH	KMT2A	GNAS
JUP	PLAT	PTPRE	CAP2	EIF3B	EID1	FSCN1
FERMT3	FAM86JP	MYH15	ZNF726	MAP7D1	BAG6	SGTA
PDE10A	KRT87P	BNC2	ATXN1	IMMT	ECHO2008-A229_newGene_3085	TNIP1
SERPINH1	DSC2	TLE2	HRH1	QSER1	KMT2C	NUDC
PTP4A3	AC100803.2	LIMCH1	MFAP2	ZFP36L1	NUP62	COX6A1
TNFSF10	PRDM1	XKRX	MEOX1	NT5E	WDR82	EML1
PHETA1	SP4	PKIA	EFNB1	NUP153	TOPBP1	ICMT
MAPT	FADS2	PLLP	ZNF331	ZNF217	GNAI2	BZW2
VPS72	OCLN	PALLD	AMIGO2	C3	SETX	RPF2
DACT2	LINC02577	NR4A1	WTAPP1	CAPZA1	METAP2	TM4SF1
SHISAL1	MRPS26	SCG5	BMP8B	ARFGEF2	PDCD6IP	ZMYM4
VIM	CLBA1	KCNK5	RPLP0P2	TJP1	TAB2	BROX
TNNC1	DNAJC18	DMD	PTPN14	USP32	NFKBIA	MTOR
TNFSF9	RGS10	BCAM	WFDC21P	FKBP8	AP2M1	DPYSL3
MFAP5	STK39	ARHGAP42	LINC00973	PPP1R12A	NOL11	ICK
HEMK1	SMARCD3	MAML3	HIST1H2AC	SSU72	KIAA0368	SHC1
KATNB1	C11orf68	ST6GALNAC1	TM4SF19	FAM136A	PRMT5	VPS54
R3HCC1	RALGAPA2	ANO1	ITGA5	CGGBP1	HIPK3	AREL1
ERAL1	DOCK4	CCNG2	QPRT	FBXO7	GJC1	ACBD5
NCOA7	USP20	IL31RA	AC091182.2	USO1	RAB7A	OXA1L
PCNPP3	KAT14	CLCA2	FDXR	DDX5	RAI14	IARS2
AREG	LSP1	RAPGEFL1	KIAA0319	XPO6	ATP5F1	THAP11
FYCO1	ANKRD13C	PALM	GPR89B	SF3B2	FAM192A	SLC25A36
TMEM121	DOK3	VIM	HOXC13	AGFG1	XRCC6	EGFR
TRIM31	FRK	ZNF664	ZNF697	RPL35	EIF2AK2	ACAP2
MINCR	PLPP3	GDF6	KLHL4	R3HDM1	RAN	BIRC3
TMEM214	VAMP4	KITLG	FRMD4A	RQCD1	ACP1	NEDD4
FAM131C	ZBTB47	ALDH6A1	BLVRB	TRIP12	MTMR12	KDM5A
AOC3	THG1L	LINC02577	TNFRSF18	RRM1	ATMIN	ATE1
MED24	EFNB1	OPTN	FCHSD1	ARCN1	DDX39B	TDRD12
LINC01293	GFPT2	ADAP1	DSC2	GATAD2A	SH3GLB1	REPS1
GATA6	PTGES2	POPDC3	HES7	SLC25A6	CHD4	PPP2R4
METRN	SPRY1	TDG	SNCB	STAU1	LITAF	ECHO2008-A229_newGene_3735
DPH1	CUEDC2	PDZD4	ALPK2	POM121	GRB2	FBRSL1
IDS	ALDH1A3	PLCD4	CHRD	TNPO1	PPP6R3	ARMC1
MAP4K2	GEMIN7	KMT5C	RELL2	TOP2B	IRAK1	ZNF721
MANEAL	GATA6-AS1	SERPINB2	NEDD9	MYO1C	TUBA1C	PRAME
SERPINA1	AC002401.4	SLC9A3R1	GAL	RPLP2	CMIP	AHNAK
ETV1	AC090023.2	TRPV4	TARID	CDV3	HIST1H1E	DENND4C
BOLA3	TMOD2	PPP1R18	LRIG1	IFNGR2	GHITM	SNX6
HOXC13	RNF113A	LDOC1	ARC	RPL19	POM121C	ZKSCAN1
CBX2	COL18A1	POU2F2	AL391422.4	ECHO2008-A229_newGene_505	RB1CC1	MTCH1
SNHG11	HELB	ADAM8	AC016831.6	ECHO2008-A229_newGene_6787	AGO2	TAF4B
PET117	NFE2L1	FGFBP1	VIPR2	CAPN2	CUL1	DNM2
DGKA	TBC1D19	FRK	EVI2A	RPS11	ALDH3A1	HNRNPD
CREBL2	PDE4A	HBEGF	SLC22A18AS	CPSF3	RAB31	SUZ12
MSI2	MYO15B	AL451123.1	KLF7	GSPT1	TRAPPC1	PSMC1
NBAS	CTSO	FOXA1	AL356585.2	ERRFI1	PCNA	CAP2
TUBGCP3	MSRB2	CYP4F3	CTF1	EIF3C	NMD3	CUL3
OBSL1	HKDC1	FGFR3	EVC	TMSB4X	MLLT4	PITRM1
TNFRSF8	IRX3	CDH5	TMPRSS4	UBR4	NSD1	DNAJC8
PADI4	ACADVL	LRP3	SLC45A4	CHERP	HOXA7	SMPD4
PRICKLE1	SMIM29	FKBP5	PTX3	44448	CCND1	CDCA8
TEAD2	TMEM104	IL1RAPL1	PDLIM2	MYBL1	PKP4	ITSN2
TRNP1	BNC2	LINC01711	MDGA1	PPP4R1	DLST	PIK3R4
MPZL2	PRRG2	TTC22	KCP	MTA1	PRKACA	KLF6
CDCA7	TLR6	LIPH	ARHGAP31	UBR5	USP7	GTF2F1
LPCAT1	PSKH1	GALNT6	RDM1	ALDH1A1	PIAS3	PHC2
LINC01204	CRYL1	JDP2	HOXA13	PXK	SDAD1	RNF213
ABRAXAS2	ITGA5	S100A4	AL136164.4	EIF3A	FBXO18	PAFAH1B1
HOXD8	POC1B	EBI3	IFI44	RPA1	RNPEP	RBM3
TMEM109	AL451069.3	SCNN1A	PFKFB3	ECHO2008-A229_newGene_752	SNRPE	TAOK1
RAB38	ETV7	KRT86	TMEM8B	NDUFA2	PUM2	U2SURP
ABHD17C	RHPN2	GAS6	SPANXA1	SF3A1	DFFA	TMEM184B
PLA2G6	KAT7	SLCO4A1	CXXC5	ATF2	MCM6	CCT8
ALKBH8	CEL	ZFP42	PRXL2A	PPP1R11	EIF2S1	B4GALT2
AC092811.1	RIPK1	NR2F1	ATF7IP2	PRR11	KIF5B	MT-ND5
MME	ARMC9	NFIL3	APH1B	WASF1	EML4	PSMC4
